# Supplementary material for: Systematic identification and validation of the reference genes from 60 RNA-Seq libraries in the scallop Mizuhopecten yessoensis
Source: BMC Genomics. 2019 Apr 11;20:288. doi: 10.1186/s12864-019-5661-x (PMC6460854; doi:10.1186/s12864-019-5661-x)
Supplement: Supplementary file 1 — Table S1. Detailed information on the RNA-Seq datasets (XLSM 9 kb) [file 12864_2019_5661_MOESM1_ESM.xlsm]

## Sheet: Sheet1
	Samples	NCBI Bioproject ID	References
Early Development	embryos (two to eight cells, blastulae, gastrulae)	PRJNA259405	[34]
	larvae (trochophore larvae, D-stage larvae, pedi-veliger larvae, juvenile)
Adult Tissues	digestive gland, eyes, foot, gill, ovaries, testes, hemocytes, mantle, striated muscle, smooth muscle		[34][36]
	nerve ganglia	PRJNA423107	[41]
Gonadal Development	ovaries and testes at four developmental stages (resting stage, proliferative stage, growing stage and maturation stage)	PRJNA516336	[42]
