# Supplementary material for: Systematic identification and validation of the reference genes from 60 RNA-Seq libraries in the scallop Mizuhopecten yessoensis
Source: BMC Genomics. 2019 Apr 11;20:288. doi: 10.1186/s12864-019-5661-x (PMC6460854; doi:10.1186/s12864-019-5661-x)
Supplement: Supplementary file 2 — Table S2. Detailed information on the expression variability and annotation of the candidate reference genes in early development, adult tissues and gonadal development of the Yesso scallop (XLSM 330 kb) [file 12864_2019_5661_MOESM2_ESM.xlsm]

## Sheet: Sheet1
	Early Development			Adult Tissues			Gonadal Development
GeneID	STDEV-early development	MEAN-early development	CV-early development	STDEV-adult tissues	MEAN-adult tissues	CV-adult tissues	STDEV-gonadal development	MEAN-gonadal development	CV-gonadal development	Swissprot	E-value
PYT16215	0.428631	11.6555	0.0367749	0.351815	11.1485	0.0315573	0.133724	11.3027	0.0118312	RS23_DERVA 40S ribosomal protein S23 OS=Dermacentor variabilis GN=RpS23 PE=2 SV=1	3e-88
PYT23375	0.352166	12.4347	0.0283213	0.417321	12.7477	0.0327369	0.176201	13.7443	0.0128199	EF1A_DANRE Elongation factor 1-alpha OS=Danio rerio GN=eef1a PE=2 SV=1	0
PYT15332	0.424747	8.23585	0.0515729	0.540948	7.79425	0.0694035	0.121459	8.51311	0.0142673	NDUS4_HUMAN NADH dehydrogenase [ubiquinone] iron-sulfur protein 4, mitochondrial OS=Homo sapiens GN=NDUFS4 PE=1 SV=1	3e-57
PYT24062	--	--	--	0.509293	12.7872	0.0398285	0.222386	13.3605	0.016645	RLA1_OSCBR 60S acidic ribosomal protein P1 OS=Oscheius brevesophaga GN=rpl-21 PE=3 SV=1	2e-31
PYT20779	0.424492	8.41131	0.0504668	0.524699	9.57924	0.0547746	0.185827	10.2846	0.0180684	IF4A1_RABIT Eukaryotic initiation factor 4A-I OS=Oryctolagus cuniculus GN=EIF4A1 PE=1 SV=2	0
PYT10011	--	--	--	0.5487	8.41061	0.0652391	0.168972	9.31363	0.0181425	LARK_DROME RNA-binding protein lark OS=Drosophila melanogaster GN=lark PE=1 SV=1	1e-36
PYT14375	--	--	--	--	--	--	0.202716	10.8877	0.0186188	SMD1_MOUSE Small nuclear ribonucleoprotein Sm D1 OS=Mus musculus GN=Snrpd1 PE=1 SV=1	4e-52
PYT01777	0.426953	6.75149	0.0632383	0.700117	5.24089	0.133587	0.111742	5.75728	0.0194088	RM54_DANRE 39S ribosomal protein L54, mitochondrial OS=Danio rerio GN=mrpl54 PE=3 SV=2	2e-14
PYT24327	0.547291	7.33706	0.0745927	0.503358	6.73422	0.0747462	0.140882	7.22783	0.0194916	CSN8_PONAB COP9 signalosome complex subunit 8 OS=Pongo abelii GN=COPS8 PE=2 SV=1	4e-63
PYT10755	0.934139	9.63204	0.0969825	0.516177	9.84641	0.0524229	0.197985	9.8617	0.0200762	CYP1_SOYBN Peptidyl-prolyl cis-trans isomerase 1 OS=Glycine max GN=Cyp1 PE=1 SV=1	1e-101
PYT18430	0.901138	11.2384	0.0801837	0.48362	11.5479	0.0418796	0.245258	12.0194	0.0204053	RL12_HUMAN 60S ribosomal protein L12 OS=Homo sapiens GN=RPL12 PE=1 SV=1	5e-85
PYT01642	0.782246	11.2221	0.0697058	0.448206	11.2497	0.0398415	0.267342	13.033	0.0205127	GBLP_RAT Guanine nucleotide-binding protein subunit beta-2-like 1 OS=Rattus norvegicus GN=Gnb2l1 PE=1 SV=3	0
PYT15920	0.775621	11.7294	0.0661265	0.408103	11.4156	0.0357497	0.259357	12.5385	0.0206848	RL23A_RAT 60S ribosomal protein L23a OS=Rattus norvegicus GN=Rpl23a PE=2 SV=1	2e-66
PYT03250	0.742033	11.5008	0.0645203	0.370408	11.5963	0.0319419	0.267559	12.878	0.0207765	RL8_XENTR 60S ribosomal protein L8 OS=Xenopus tropicalis GN=rpl8 PE=2 SV=3	1e-156
PYT22182	0.725812	12.1853	0.0595646	0.362433	11.8467	0.0305936	0.266605	12.7524	0.0209063	RL40_DROME Ubiquitin-60S ribosomal protein L40 OS=Drosophila melanogaster GN=RpL40 PE=1 SV=2	4e-63
PYT22057	--	--	--	0.677819	7.8962	0.0858412	0.183223	8.75364	0.020931	U2AF4_RAT Splicing factor U2AF 26 kDa subunit OS=Rattus norvegicus GN=U2af1l4 PE=2 SV=1	1e-118
PYT01937	0.626505	11.85	0.0528698	0.386808	11.7063	0.0330426	0.265984	12.5689	0.0211621	RS4_IXOSC 40S ribosomal protein S4 OS=Ixodes scapularis GN=RpS4 PE=2 SV=1	1e-156
PYT09426	0.872678	7.57644	0.115183	0.784855	6.84882	0.114597	0.181172	8.55395	0.0211799	NAA20_XENTR N-alpha-acetyltransferase 20 OS=Xenopus tropicalis GN=naa20 PE=2 SV=1	2e-99
PYT02073	0.661298	13.0132	0.0508175	0.505664	12.6405	0.0400035	0.265303	12.3074	0.0215563	RLA2_CRYST 60S acidic ribosomal protein P2 OS=Cryptochiton stelleri PE=3 SV=1	3e-32
PYT05179	0.753664	11.0856	0.0679861	0.360433	11.3806	0.0316707	0.274807	12.7097	0.0216218	RS2_ICTPU 40S ribosomal protein S2 OS=Ictalurus punctatus GN=rps2 PE=2 SV=1	1e-154
PYT02161	0.586617	10.3812	0.0565076	0.525673	10.4474	0.0503161	0.2558	11.755	0.0217609	RL4_URECA 60S ribosomal protein L4 OS=Urechis caupo GN=RPL4 PE=2 SV=1	1e-166
PYT05887	--	--	--	0.489638	10.3824	0.0471603	0.265148	12.1474	0.0218275	RL3_BOVIN 60S ribosomal protein L3 OS=Bos taurus GN=RPL3 PE=2 SV=2	0
PYT06049	0.631622	11.8264	0.053408	0.450312	11.3126	0.0398064	0.261856	11.8311	0.0221328	RS9_DROME 40S ribosomal protein S9 OS=Drosophila melanogaster GN=RpS9 PE=1 SV=2	1e-111
PYT05106	0.963015	10.4887	0.0918146	0.45937	10.9199	0.0420674	0.280644	12.5608	0.0223428	RSSA_PINFU 40S ribosomal protein SA OS=Pinctada fucata PE=2 SV=1	1e-160
PYT08457	0.404889	10.373	0.039033	0.410871	10.6881	0.0384419	0.259592	11.61	0.0223593	BT3L4_XENTR Transcription factor BTF3 homolog 4 OS=Xenopus tropicalis GN=btf3l4 PE=2 SV=1	1e-72
PYT21874	0.615474	12.2638	0.0501861	0.38224	11.807	0.0323741	0.290159	12.9041	0.0224858	RS20_XENLA 40S ribosomal protein S20 OS=Xenopus laevis GN=rps20 PE=1 SV=1	3e-58
PYT04896	0.615976	10.3609	0.0594518	0.58182	10.1781	0.0571641	0.257792	11.4283	0.0225573	NACA_ORENI Nascent polypeptide-associated complex subunit alpha OS=Oreochromis niloticus GN=naca PE=2 SV=1	1e-82
PYT26141	0.830671	11.5244	0.0720792	0.403152	11.4196	0.0353036	0.281385	12.2605	0.0229506	RS6_APLCA 40S ribosomal protein S6 OS=Aplysia californica GN=RPS6 PE=2 SV=1	1e-142
PYT11625	0.366452	11.6725	0.0313945	0.525865	11.7087	0.0449123	0.289476	12.3494	0.0234404	RL18A_HUMAN 60S ribosomal protein L18a OS=Homo sapiens GN=RPL18A PE=1 SV=2	2e-89
PYT14845	0.473952	11.5978	0.0408658	0.457223	11.6576	0.039221	0.290901	12.316	0.0236197	RL17_ARGMO 60S ribosomal protein L17 OS=Argas monolakensis GN=RpL17 PE=2 SV=1	7e-96
PYT04845	0.574992	12.2043	0.0471138	0.441102	11.7614	0.0375041	0.318213	13.3744	0.0237927	RL7A_TAKRU 60S ribosomal protein L7a OS=Takifugu rubripes GN=rpl7a PE=3 SV=3	1e-137
PYT23759	0.825172	11.8168	0.0698307	0.388082	11.8921	0.0326335	0.305442	12.7104	0.0240308	RL19_DROME 60S ribosomal protein L19 OS=Drosophila melanogaster GN=RpL19 PE=1 SV=2	2e-99
PYT15803	0.656147	6.02699	0.108868	0.825466	5.48837	0.150403	0.168311	7.00182	0.0240382	RM18_HUMAN 39S ribosomal protein L18, mitochondrial OS=Homo sapiens GN=MRPL18 PE=1 SV=1	4e-22
PYT18474	0.895681	11.4097	0.0785017	0.446964	10.8909	0.04104	0.297954	12.2511	0.0243206	RS10_LUMRU 40S ribosomal protein S10 OS=Lumbricus rubellus GN=RPS10 PE=2 SV=1	2e-71
PYT06184	0.616763	5.71235	0.10797	0.646431	6.36379	0.10158	0.203842	8.35242	0.0244051	EIF3L_BOVIN Eukaryotic translation initiation factor 3 subunit L OS=Bos taurus GN=EIF3L PE=2 SV=1	0
PYT09232	0.240354	8.20246	0.0293026	0.575338	8.12901	0.0707759	0.222114	9.05153	0.0245388	EIF3I_TAEGU Eukaryotic translation initiation factor 3 subunit I OS=Taeniopygia guttata GN=EIF3I PE=2 SV=2	1e-175
PYT23482	0.606426	11.792	0.0514268	0.480878	11.4182	0.0421151	0.316366	12.7928	0.0247299	RL7_CAEEL 60S ribosomal protein L7 OS=Caenorhabditis elegans GN=rpl-7 PE=1 SV=1	1e-92
PYT21964	0.933684	7.09037	0.131683	0.663722	5.56155	0.119341	0.169551	6.83356	0.0248115	RM41_DROME 39S ribosomal protein L41, mitochondrial OS=Drosophila melanogaster GN=mRpL41 PE=2 SV=1	6e-14
PYT01685	0.585174	11.8213	0.0495017	0.430375	11.5199	0.0373592	0.310764	12.4902	0.0248807	RL13A_BOVIN 60S ribosomal protein L13a OS=Bos taurus GN=RPL13A PE=2 SV=3	1e-88
PYT16667	0.615571	11.4993	0.0535314	0.391259	11.3825	0.0343737	0.310536	12.219	0.0254141	RL6_PIG 60S ribosomal protein L6 OS=Sus scrofa GN=RPL6 PE=2 SV=3	2e-80
PYT04520	0.771104	12.5264	0.0615582	0.485797	12.3996	0.0391785	0.313516	12.336	0.0254148	RL35_HIPCM 60S ribosomal protein L35 OS=Hippocampus comes GN=rpl35 PE=2 SV=3	6e-57
PYT03793	0.440471	10.5545	0.0417329	0.854939	10.9826	0.0778449	0.318159	12.4811	0.0254914	HSP7C_RAT Heat shock cognate 71 kDa protein OS=Rattus norvegicus GN=Hspa8 PE=1 SV=1	0
PYT25449	--	--	--	0.624161	9.88503	0.063142	0.268686	10.5337	0.0255072	PABP4_HUMAN Polyadenylate-binding protein 4 OS=Homo sapiens GN=PABPC4 PE=1 SV=1	0
PYT07876	0.514916	12.1007	0.0425526	0.492216	11.5032	0.0427893	0.331169	12.8826	0.0257067	R10AB_DROME 60S ribosomal protein L10a-2 OS=Drosophila melanogaster GN=RpL10Ab PE=1 SV=2	1e-106
PYT14637	0.522421	12.2104	0.0427848	0.447231	11.9027	0.037574	0.319982	12.4321	0.0257384	RS15_ELAOL 40S ribosomal protein S15 OS=Elaeis oleifera GN=RPS15 PE=2 SV=1	1e-54
PYT11149	--	--	--	0.497539	6.02859	0.0825299	0.19143	7.35304	0.0260341	NAA10_MOUSE N-alpha-acetyltransferase 10 OS=Mus musculus GN=Naa10 PE=1 SV=1	6e-97
PYT08294	0.520403	7.10938	0.0731994	0.686348	7.37082	0.093117	0.243903	9.35142	0.026082	EIF3H_SALSA Eukaryotic translation initiation factor 3 subunit H OS=Salmo salar GN=eif3h PE=2 SV=1	1e-130
PYT21814	0.375971	7.54301	0.0498436	0.792821	8.39502	0.0944395	0.203771	7.80355	0.0261126	TPIS_CHICK Triosephosphate isomerase OS=Gallus gallus GN=TPI1 PE=1 SV=2	1e-126
PYT23830	0.600557	11.8504	0.0506782	0.430654	11.4748	0.0375303	0.324637	12.4306	0.026116	RS8_SPOFR 40S ribosomal protein S8 OS=Spodoptera frugiperda GN=RpS8 PE=2 SV=1	1e-110
PYT18432	0.63555	12.0208	0.0528707	0.408205	11.6906	0.0349173	0.322611	12.3365	0.0261509	RL32_RAT 60S ribosomal protein L32 OS=Rattus norvegicus GN=Rpl32 PE=1 SV=2	1e-70
PYT12227	0.601747	11.5168	0.0522494	0.374917	11.5401	0.0324884	0.323302	12.3237	0.0262341	RS3_RAT 40S ribosomal protein S3 OS=Rattus norvegicus GN=Rps3 PE=1 SV=1	1e-153
PYT21544	--	--	--	--	--	--	0.2698	10.2558	0.0263071	G3P_COTJA Glyceraldehyde-3-phosphate dehydrogenase OS=Coturnix coturnix japonica GN=GAPDH PE=2 SV=2	0
PYT01389	--	--	--	--	--	--	0.174211	6.6165	0.0263298	U5S1_CHICK 116 kDa U5 small nuclear ribonucleoprotein component OS=Gallus gallus GN=EFTUD2 PE=2 SV=1	0
PYT04306	0.808121	11.9222	0.0677828	0.419136	11.6759	0.0358975	0.326039	12.3802	0.0263356	RL23_DROME 60S ribosomal protein L23 OS=Drosophila melanogaster GN=RpL23 PE=1 SV=2	1e-84
PYT15450	0.898276	9.6545	0.0930422	0.56428	10.8948	0.0517936	0.3229	12.1876	0.026494	EF2_CHICK Elongation factor 2 OS=Gallus gallus GN=EEF2 PE=1 SV=3	0
PYT16942	0.461913	12.2935	0.0375737	0.44787	11.9193	0.0375752	0.331093	12.4789	0.0265322	RL26_LITLI 60S ribosomal protein L26 OS=Littorina littorea GN=RPL26 PE=2 SV=1	4e-77
PYT18270	--	--	--	--	--	--	0.144562	5.40925	0.0267249	ZADH2_HUMAN Zinc-binding alcohol dehydrogenase domain-containing protein 2 OS=Homo sapiens GN=ZADH2 PE=1 SV=1	1e-129
PYT05293	0.679285	12.0927	0.0561732	0.369557	11.5635	0.0319589	0.327508	12.2314	0.0267759	RS24_TAKRU 40S ribosomal protein S24 OS=Takifugu rubripes GN=rps24 PE=3 SV=1	5e-68
PYT16726	0.652681	9.34255	0.0698611	0.36725	9.72384	0.037768	0.247467	9.2125	0.026862	1433E_DROME 14-3-3 protein epsilon OS=Drosophila melanogaster GN=14-3-3epsilon PE=1 SV=2	1e-116
PYT05369	--	--	--	0.538506	11.4884	0.046874	0.297282	11.0439	0.0269182	RL34_AEDAL 60S ribosomal protein L34 OS=Aedes albopictus GN=RpL34 PE=2 SV=2	2e-49
PYT12925	0.653316	7.81777	0.0835681	0.516635	6.79683	0.0760112	0.175133	6.48735	0.026996	COA5_MOUSE Cytochrome c oxidase assembly factor 5 OS=Mus musculus GN=Coa5 PE=2 SV=1	2e-13
PYT17047	--	--	--	--	--	--	0.144587	5.35177	0.0270166	SIL1_MOUSE Nucleotide exchange factor SIL1 OS=Mus musculus GN=Sil1 PE=1 SV=2	1e-86
PYT03850	0.650849	9.38808	0.0693272	0.703679	8.31198	0.0846584	0.248205	9.15094	0.0271234	EDF1_RAT Endothelial differentiation-related factor 1 OS=Rattus norvegicus GN=Edf1 PE=1 SV=1	2e-55
PYT21765	0.633436	11.4018	0.0555558	0.370794	11.2559	0.0329421	0.291565	10.749	0.0271249	RL22_PIG 60S ribosomal protein L22 OS=Sus scrofa GN=RPL22 PE=2 SV=2	7e-40
PYT04279	0.672021	11.1374	0.0603393	0.449989	10.8381	0.041519	0.325664	12.0039	0.0271299	RS5_HUMAN 40S ribosomal protein S5 OS=Homo sapiens GN=RPS5 PE=1 SV=4	1e-135
PYT05853	0.585414	7.43379	0.0787505	0.553397	7.75126	0.0713944	0.212084	7.80922	0.0271581	HNRH1_MOUSE Heterogeneous nuclear ribonucleoprotein H OS=Mus musculus GN=Hnrnph1 PE=1 SV=3	1e-112
PYT18002	0.626026	11.5725	0.0540961	0.465623	11.0117	0.0422843	0.334818	12.3009	0.027219	RS11_RAT 40S ribosomal protein S11 OS=Rattus norvegicus GN=Rps11 PE=1 SV=3	3e-83
PYT09674	0.303964	6.60778	0.0460009	0.853161	5.556	0.153557	0.178531	6.54899	0.0272608	MNF1_HUMAN Mitochondrial nucleoid factor 1 OS=Homo sapiens GN=MNF1 PE=1 SV=1	5e-14
PYT22020	0.632663	12.5456	0.0504291	0.443014	12.3079	0.0359942	0.326815	11.9746	0.0272923	RS25_DANRE 40S ribosomal protein S25 OS=Danio rerio GN=rps25 PE=2 SV=1	3e-35
PYT10397	--	--	--	0.719977	5.58616	0.128886	0.184173	6.74314	0.0273126	SI12A_XENLA Small integral membrane protein 12-A OS=Xenopus laevis GN=smim12-a PE=3 SV=1	3e-15
PYT18109	0.63366	11.9059	0.0532224	0.399749	11.465	0.034867	0.325941	11.9222	0.0273389	RS16_DROME 40S ribosomal protein S16 OS=Drosophila melanogaster GN=RpS16 PE=1 SV=1	1e-81
PYT24302	0.686462	12.369	0.0554984	0.484677	11.9195	0.0406626	0.349086	12.7568	0.0273648	RS26_OCTVU 40S ribosomal protein S26 OS=Octopus vulgaris GN=RPS26 PE=2 SV=1	7e-69
PYT03655	0.97199	6.82557	0.142404	0.868874	6.04378	0.143763	0.180399	6.57772	0.0274258	CDC26_DANRE Anaphase-promoting complex subunit CDC26 OS=Danio rerio GN=cdc26 PE=3 SV=1	8e-15
PYT12324	0.284091	8.12657	0.0349583	0.386589	7.7961	0.0495875	0.240172	8.74723	0.0274569	EIF3F_HUMAN Eukaryotic translation initiation factor 3 subunit F OS=Homo sapiens GN=EIF3F PE=1 SV=1	1e-124
PYT17138	0.388223	5.89966	0.0658043	0.613851	5.29288	0.115977	0.182247	6.59287	0.027643	RT26_DROME Probable 28S ribosomal protein S26, mitochondrial OS=Drosophila melanogaster GN=mRpS26 PE=2 SV=1	1e-12
PYT06932	0.662997	8.97094	0.0739049	0.671587	9.99942	0.0671626	0.249358	9.00675	0.0276857	ISCU_MOUSE Iron-sulfur cluster assembly enzyme ISCU, mitochondrial OS=Mus musculus GN=Iscu PE=1 SV=1	1e-78
PYT25527	0.593903	12.0195	0.0494114	0.36774	12.0765	0.0304508	0.341581	12.336	0.0276896	RL21_HUMAN 60S ribosomal protein L21 OS=Homo sapiens GN=RPL21 PE=1 SV=2	2e-81
PYT18404	0.886352	11.5337	0.0768488	0.391708	11.1058	0.0352705	0.328498	11.8601	0.0276978	RS13_ICTPU 40S ribosomal protein S13 OS=Ictalurus punctatus GN=rps13 PE=2 SV=3	3e-99
PYT19611	0.406621	5.63549	0.0721536	0.622123	5.35246	0.116231	0.160528	5.78802	0.0277345	F206A_MOUSE Protein FAM206A OS=Mus musculus GN=Fam206a PE=2 SV=2	3e-22
PYT23746	0.633375	10.7824	0.0587418	0.573605	11.2701	0.0508962	0.35887	12.9389	0.0277357	RLA0_RANSY 60S acidic ribosomal protein P0 OS=Rana sylvatica GN=RPLP0 PE=2 SV=1	1e-147
PYT05251	--	--	--	0.500689	8.6798	0.0576844	0.284093	10.2425	0.0277366	PPIE_RHIO9 Peptidyl-prolyl cis-trans isomerase E OS=Rhizopus delemar (strain RA 99-880 / ATCC MYA-4621 / FGSC 9543 / NRRL 43880) GN=cyp10 PE=3 SV=1	2e-88
PYT17966	0.587448	11.9412	0.049195	0.503945	11.4576	0.0439837	0.338104	12.1879	0.0277409	RL27A_BOVIN 60S ribosomal protein L27a OS=Bos taurus GN=RPL27A PE=2 SV=3	8e-83
PYT24059	0.874094	10.9241	0.080015	0.533311	10.7948	0.0494043	0.329744	11.8804	0.0277552	RL30_SPOFR 60S ribosomal protein L30 OS=Spodoptera frugiperda GN=RpL30 PE=3 SV=1	8e-62
PYT15361	0.350312	7.94352	0.0441004	0.723295	6.63972	0.108935	0.221203	7.94651	0.0278364	FKBP4_SPOFR 46 kDa FK506-binding nuclear protein OS=Spodoptera frugiperda GN=FKBP46 PE=2 SV=1	1e-34
PYT17946	--	--	--	0.789117	5.75196	0.137191	0.20455	7.34307	0.0278561	--	--
PYT14050	0.92707	10.042	0.0923196	0.849958	8.27416	0.102724	0.260899	9.30934	0.0280255	RSMB_MACEU Small nuclear ribonucleoprotein-associated protein B' OS=Macropus eugenii GN=SNRPB PE=2 SV=1	1e-69
PYT05116	0.708879	12.2401	0.0579144	0.432145	11.5311	0.0374764	0.338662	12.0274	0.0281576	RS15A_DROYA 40S ribosomal protein S15a OS=Drosophila yakuba GN=RpS15Aa PE=2 SV=3	2e-83
PYT18832	--	--	--	0.691323	8.13241	0.0850084	0.224139	7.91608	0.0283143	RSZ32_ARATH Serine/arginine-rich splicing factor RS2Z32 OS=Arabidopsis thaliana GN=RS2Z32 PE=1 SV=1	9e-21
PYT04854	0.695307	8.54548	0.0813655	0.794827	7.64555	0.103959	0.254037	8.94719	0.028393	DX39B_BOVIN Spliceosome RNA helicase DDX39B OS=Bos taurus GN=DDX39B PE=2 SV=1	0
PYT20537	0.491646	11.2163	0.0438332	0.510785	11.5627	0.0441753	0.336141	11.7846	0.0285238	TCTP1_DICDI Translationally-controlled tumor protein homolog 1 OS=Dictyostelium discoideum GN=DDB_G0282853 PE=3 SV=1	3e-13
PYT09245	0.719046	11.7629	0.0611283	0.453402	11.2062	0.0404599	0.336222	11.7783	0.028546	--	--
PYT16227	--	--	--	0.633257	9.33061	0.0678687	0.284479	9.94476	0.0286059	RAN_XENLA GTP-binding nuclear protein Ran OS=Xenopus laevis GN=ran PE=1 SV=2	1e-114
PYT04980	--	--	--	0.70469	5.33813	0.132011	0.178751	6.21112	0.0287792	UBE2Z_XENLA Ubiquitin-conjugating enzyme E2 Z OS=Xenopus laevis GN=ube2z PE=2 SV=2	1e-138
PYT19808	0.739558	10.0164	0.073835	0.443694	9.85811	0.045008	0.295148	10.2529	0.0287869	EF1B_XENLA Elongation factor 1-beta OS=Xenopus laevis GN=eef1b PE=1 SV=3	3e-89
PYT00076	--	--	--	0.751266	7.45249	0.100807	0.243501	8.30976	0.029303	MGN2_HUMAN Protein mago nashi homolog 2 OS=Homo sapiens GN=MAGOHB PE=1 SV=1	1e-101
PYT16339	--	--	--	0.833622	5.28415	0.157759	0.191527	6.52348	0.0293597	--	--
PYT25716	--	--	--	--	--	--	0.159357	5.39653	0.0295296	TMM70_DROME Transmembrane protein 70 homolog, mitochondrial OS=Drosophila melanogaster GN=CG7506 PE=2 SV=1	2e-33
PYT24030	--	--	--	0.392575	8.39886	0.0467415	0.243322	8.23957	0.029531	TRIB2_MOUSE Tribbles homolog 2 OS=Mus musculus GN=Trib2 PE=2 SV=2	1e-125
PYT05437	0.363632	7.63659	0.047617	0.665635	5.85147	0.113755	0.197819	6.69549	0.0295452	RM27_MOUSE 39S ribosomal protein L27, mitochondrial OS=Mus musculus GN=Mrpl27 PE=2 SV=1	7e-12
PYT03552	0.439908	11.9804	0.0367191	0.449504	11.6241	0.03867	0.334225	11.3011	0.0295747	SC61G_CIOIN Protein transport protein Sec61 subunit gamma OS=Ciona intestinalis GN=SEC61G PE=3 SV=1	5e-41
PYT23791	0.961922	9.40117	0.102319	0.372328	9.18645	0.0405301	0.271681	9.11771	0.0297971	ATIF1_PIG ATPase inhibitor, mitochondrial OS=Sus scrofa GN=ATPIF1 PE=3 SV=2	1e-16
PYT16750	0.472371	7.87526	0.0599816	0.518745	7.74454	0.066982	0.259507	8.70282	0.0298188	U390_DANRE UPF0390 protein zgc136864 OS=Danio rerio GN=zgc:136864 PE=3 SV=1	2e-14
PYT14227	0.679422	11.5366	0.0588927	0.459285	11.3965	0.0403006	0.372882	12.4392	0.0299763	RL13_ICTPU 60S ribosomal protein L13 OS=Ictalurus punctatus GN=rpl13 PE=2 SV=3	2e-89
PYT13755	0.729612	8.05349	0.0905958	0.586345	7.01817	0.0835467	0.245625	8.09577	0.0303399	PFD4_HUMAN Prefoldin subunit 4 OS=Homo sapiens GN=PFDN4 PE=1 SV=1	4e-39
PYT06085	0.851914	7.00895	0.121547	0.405112	8.0849	0.0501072	0.267829	8.81849	0.0303713	UBCD1_DROME Ubiquitin-conjugating enzyme E2-17 kDa OS=Drosophila melanogaster GN=eff PE=2 SV=1	1e-104
PYT04856	0.70276	11.3039	0.0621699	0.448475	11.0933	0.0404274	0.377487	12.3701	0.0305161	RL5A_XENLA 60S ribosomal protein L5-A OS=Xenopus laevis GN=rpl5-a PE=2 SV=2	1e-162
PYT09651	0.529166	12.272	0.0431199	0.380805	11.5074	0.0330922	0.374472	12.2651	0.0305314	RS30_ORYLA 40S ribosomal protein S30 OS=Oryzias latipes GN=fau PE=3 SV=2	1e-20
PYT16459	--	--	--	0.919863	7.6199	0.120719	0.258514	8.45042	0.0305918	SMD3_XENLA Small nuclear ribonucleoprotein Sm D3 OS=Xenopus laevis GN=snrpd3 PE=2 SV=1	3e-62
PYT19217	0.359264	8.82008	0.0407325	0.419757	7.7908	0.0538785	0.266203	8.60026	0.0309529	TOM7_HUMAN Mitochondrial import receptor subunit TOM7 homolog OS=Homo sapiens GN=TOMM7 PE=1 SV=1	5e-09
PYT09587	0.32313	7.6831	0.0420573	0.600269	7.01293	0.0855945	0.26188	8.45701	0.0309661	EIF3K_XENLA Eukaryotic translation initiation factor 3 subunit K OS=Xenopus laevis GN=eif3k PE=2 SV=1	1e-98
PYT10917	--	--	--	0.778132	6.0802	0.127978	0.220235	7.08076	0.0311032	LSM3_MOUSE U6 snRNA-associated Sm-like protein LSm3 OS=Mus musculus GN=Lsm3 PE=3 SV=2	9e-61
PYT12607	0.493516	11.8595	0.0416135	0.39483	11.6134	0.0339979	0.396904	12.7409	0.0311518	RS3A_APLCA 40S ribosomal protein S3a OS=Aplysia californica GN=RPS3A PE=3 SV=2	1e-138
PYT08106	0.552608	6.95192	0.07949	0.673415	5.34175	0.126066	0.188887	6.0452	0.0312457	RPC9_BOVIN DNA-directed RNA polymerase III subunit RPC9 OS=Bos taurus GN=CRCP PE=2 SV=1	1e-31
PYT16683	0.555906	10.5597	0.052644	--	--	--	0.347106	11.1086	0.0312466	PROF_CLYJA Profilin OS=Clypeaster japonicus PE=1 SV=2	2e-76
PYT04588	0.705454	11.7208	0.0601879	0.61179	11.6756	0.052399	0.388652	12.42	0.0312924	AT5G_MANSE ATP synthase lipid-binding protein, mitochondrial OS=Manduca sexta PE=2 SV=1	6e-50
PYT09054	0.546898	11.5908	0.0471839	0.469712	11.011	0.0426586	0.380907	12.1518	0.0313456	RS7_RAT 40S ribosomal protein S7 OS=Rattus norvegicus GN=Rps7 PE=1 SV=1	1e-116
PYT06849	0.345697	6.95021	0.0497391	0.576427	6.90932	0.0834274	0.233523	7.43726	0.0313991	MTCH2_BOVIN Mitochondrial carrier homolog 2 OS=Bos taurus GN=MTCH2 PE=2 SV=2	2e-62
PYT00400	0.471162	6.19752	0.0760243	0.709577	6.40101	0.110854	0.228126	7.26509	0.0314004	GSTO1_HUMAN Glutathione S-transferase omega-1 OS=Homo sapiens GN=GSTO1 PE=1 SV=2	2e-49
PYT19747	0.699883	5.06046	0.138304	0.594257	5.45421	0.108954	0.190954	6.05207	0.0315518	F206A_XENLA Protein FAM206A OS=Xenopus laevis GN=fam206a PE=2 SV=1	4e-18
PYT14824	0.423898	7.47446	0.0567129	0.64241	6.3071	0.101855	0.232843	7.34449	0.0317031	--	--
PYT22167	--	--	--	0.410255	10.6192	0.0386333	0.362067	11.4108	0.0317302	RS19_ARGIR 40S ribosomal protein S19 OS=Argopecten irradians GN=RPS19 PE=2 SV=1	1e-100
PYT08109	0.794825	12.248	0.0648945	0.43031	11.5758	0.0371733	0.412486	12.8512	0.032097	RS12_PIG 40S ribosomal protein S12 OS=Sus scrofa GN=RPS12 PE=2 SV=2	6e-72
PYT14635	0.48185	5.86599	0.082143	0.71761	5.65299	0.126943	0.231405	7.2074	0.0321066	RS11_THELT 30S ribosomal protein S11 OS=Thermotoga lettingae (strain ATCC BAA-301 / DSM 14385 / TMO) GN=rpsK PE=3 SV=1	1e-31
PYT04844	--	--	--	0.683198	6.009	0.113696	0.23026	7.16585	0.032133	MED22_DANRE Mediator of RNA polymerase II transcription subunit 22 OS=Danio rerio GN=med22 PE=2 SV=1	2e-65
PYT08134	0.13826	5.48245	0.0252186	0.492521	5.03776	0.0977659	0.184593	5.73876	0.032166	SELR1_MOUSE Sel1 repeat-containing protein 1 OS=Mus musculus GN=Selrc1 PE=1 SV=1	8e-20
PYT23786	0.653542	11.9315	0.0547744	0.436675	11.5449	0.037824	0.402063	12.398	0.0324297	RL11_RAT 60S ribosomal protein L11 OS=Rattus norvegicus GN=Rpl11 PE=1 SV=2	1e-108
PYT08697	0.504283	9.85581	0.0511661	0.678528	9.26537	0.0732327	0.332821	10.2613	0.0324346	ATPD_MOUSE ATP synthase subunit delta, mitochondrial OS=Mus musculus GN=Atp5d PE=1 SV=1	1e-40
PYT08988	0.266605	7.10719	0.0375121	0.60283	6.97066	0.0864811	0.28082	8.64718	0.0324753	EI3EA_XENLA Eukaryotic translation initiation factor 3 subunit E-A OS=Xenopus laevis GN=eif3e-a PE=2 SV=1	0
PYT13301	--	--	--	0.866914	7.19563	0.120478	0.209387	6.40286	0.0327021	SQSTM_RAT Sequestosome-1 OS=Rattus norvegicus GN=Sqstm1 PE=1 SV=1	6e-61
PYT24368	--	--	--	0.674644	8.96024	0.0752931	0.319329	9.69901	0.0329239	SUI1_ANOGA Protein translation factor SUI1 homolog OS=Anopheles gambiae GN=AGAP006459 PE=3 SV=1	3e-39
PYT18598	0.661833	7.76181	0.0852678	0.708375	7.26224	0.0975421	0.294503	8.91261	0.0330435	EIF3M_HUMAN Eukaryotic translation initiation factor 3 subunit M OS=Homo sapiens GN=EIF3M PE=1 SV=1	1e-143
PYT07775	--	--	--	0.481286	5.64336	0.0852836	0.205799	6.20294	0.0331777	HINT2_MOUSE Histidine triad nucleotide-binding protein 2, mitochondrial OS=Mus musculus GN=Hint2 PE=2 SV=1	5e-37
PYT16654	0.367216	9.28431	0.0395523	0.521878	8.81941	0.0591739	0.277457	8.28773	0.0334781	CHCH2_MOUSE Coiled-coil-helix-coiled-coil-helix domain-containing protein 2, mitochondrial OS=Mus musculus GN=Chchd2 PE=1 SV=1	3e-29
PYT13012	0.644788	11.652	0.0553371	0.393124	11.3858	0.0345277	0.382743	11.4217	0.0335102	RL31_PAROL 60S ribosomal protein L31 OS=Paralichthys olivaceus GN=rpl31 PE=2 SV=1	2e-62
PYT08849	--	--	--	0.614804	12.1157	0.0507444	0.408653	12.1672	0.0335865	--	--
PYT06497	0.345904	5.02092	0.0688925	0.585541	6.18609	0.0946545	0.252339	7.39354	0.0341297	PDRG1_MOUSE p53 and DNA damage-regulated protein 1 OS=Mus musculus GN=Pdrg1 PE=2 SV=1	3e-34
PYT10601	--	--	--	--	--	--	0.176275	5.15859	0.0341711	XRCC3_BOVIN DNA repair protein XRCC3 OS=Bos taurus GN=XRCC3 PE=2 SV=1	3e-86
PYT01876	0.280946	10.7238	0.0261984	0.518801	9.49175	0.0546581	0.327617	9.58472	0.0341812	ATP5L_PONAB ATP synthase subunit g, mitochondrial OS=Pongo abelii GN=ATP5L PE=3 SV=1	6e-14
PYT06118	0.578561	7.75901	0.0745664	0.351536	8.72326	0.0402987	0.335515	9.79808	0.0342429	VDAC2_XENLA Voltage-dependent anion-selective channel protein 2 OS=Xenopus laevis GN=vdac2 PE=1 SV=1	1e-142
PYT25188	0.814336	10.58	0.0769692	0.522955	11.0658	0.0472586	0.399882	11.6508	0.0343224	ADT_CHLRE ADP,ATP carrier protein OS=Chlamydomonas reinhardtii GN=ABT PE=1 SV=1	1e-138
PYT23241	0.757786	7.15341	0.105934	0.658519	7.86517	0.083726	0.245581	7.13235	0.0344319	--	--
PYT01085	0.449462	6.02932	0.074546	--	--	--	0.19031	5.51629	0.0344995	DPCD_XENLA Protein DPCD OS=Xenopus laevis GN=dpcd PE=2 SV=1	4e-63
PYT24447	--	--	--	0.724953	8.54596	0.08483	0.247066	7.13105	0.0346465	BI1_PAROL Probable Bax inhibitor 1 OS=Paralichthys olivaceus GN=tmbim6 PE=2 SV=1	4e-83
PYT05389	0.827819	12.0321	0.0688007	0.438685	11.6777	0.0375659	0.417705	12.0508	0.0346621	RS14_MOUSE 40S ribosomal protein S14 OS=Mus musculus GN=Rps14 PE=2 SV=3	7e-82
PYT12701	0.792314	10.6805	0.0741832	0.380365	10.5865	0.0359291	0.397516	11.4548	0.034703	RL9_SPOFR 60S ribosomal protein L9 OS=Spodoptera frugiperda GN=RpL9 PE=2 SV=1	5e-86
PYT10196	0.704846	9.69232	0.0727221	0.554161	9.74851	0.0568457	0.375037	10.7767	0.0348007	H90A1_DANRE Heat shock protein HSP 90-alpha 1 OS=Danio rerio GN=hsp90a.1 PE=1 SV=3	0
PYT02836	--	--	--	--	--	--	0.187996	5.39235	0.0348635	PPIE_PONAB Peptidyl-prolyl cis-trans isomerase E OS=Pongo abelii GN=PPIE PE=2 SV=1	1e-133
PYT01643	--	--	--	0.535013	8.52568	0.0627531	0.294168	8.39707	0.0350323	PP2AA_CHICK Serine/threonine-protein phosphatase 2A catalytic subunit alpha isoform OS=Gallus gallus GN=PPP2CA PE=2 SV=1	0
PYT05704	0.364138	6.64325	0.0548133	0.661421	5.95133	0.111138	0.231824	6.592	0.0351676	ICT1_MOUSE Peptidyl-tRNA hydrolase ICT1, mitochondrial OS=Mus musculus GN=Ict1 PE=1 SV=1	2e-30
PYT24189	--	--	--	0.602123	9.51281	0.0632961	0.356058	10.1153	0.0351999	SC61B_PONAB Protein transport protein Sec61 subunit beta OS=Pongo abelii GN=SEC61B PE=3 SV=3	2e-33
PYT01419	0.819465	11.7843	0.0695388	0.425356	11.2805	0.0377073	0.414495	11.7335	0.0353257	RL28_MOUSE 60S ribosomal protein L28 OS=Mus musculus GN=Rpl28 PE=1 SV=2	3e-53
PYT07948	0.519667	11.3338	0.0458509	0.648985	10.6442	0.0609704	0.395075	11.1813	0.0353336	HNRDL_XENTR Heterogeneous nuclear ribonucleoprotein D-like OS=Xenopus tropicalis GN=hnrpdl PE=2 SV=1	1e-59
PYT13932	0.831774	12.1665	0.0683657	0.399678	11.8641	0.0336879	0.439195	12.3687	0.0355085	RL14_LUMRU 60S ribosomal protein L14 OS=Lumbricus rubellus GN=RPL14 PE=3 SV=1	1e-56
PYT21247	0.698147	10.2722	0.0679649	0.431744	11.0038	0.0392359	0.424871	11.961	0.0355214	YBOXH_APLCA Y-box factor homolog OS=Aplysia californica PE=2 SV=1	5e-57
PYT01557	0.940992	5.63763	0.166913	--	--	--	0.251883	7.08395	0.0355568	--	--
PYT09347	0.880644	9.45472	0.0931432	0.434981	10.0888	0.0431151	0.394485	11.0866	0.035582	EF1G_ARTSA Elongation factor 1-gamma OS=Artemia salina PE=1 SV=3	1e-157
PYT13003	0.724488	8.55399	0.084696	0.605394	8.09686	0.0747689	0.29641	8.32128	0.0356207	RBX1_MOUSE E3 ubiquitin-protein ligase RBX1 OS=Mus musculus GN=Rbx1 PE=1 SV=1	2e-64
PYT07258	--	--	--	0.484214	6.63621	0.0729654	0.242957	6.79411	0.03576	NUDC_CHICK Nuclear migration protein nudC OS=Gallus gallus GN=NUDC PE=2 SV=1	1e-136
PYT06765	0.532284	9.13876	0.0582447	0.487281	7.70014	0.0632821	0.252274	7.04912	0.0357881	TM258_BOVIN Transmembrane protein 258 OS=Bos taurus GN=TMEM258 PE=3 SV=1	3e-42
PYT25206	0.471205	8.78244	0.0536531	0.511868	8.23728	0.0621404	0.30213	8.37807	0.036062	PFD5_HUMAN Prefoldin subunit 5 OS=Homo sapiens GN=PFDN5 PE=1 SV=2	3e-56
PYT22252	0.264893	10.5752	0.0250486	0.518855	9.62262	0.0539203	0.370378	10.2655	0.0360798	ATP5J_DROME ATP synthase-coupling factor 6, mitochondrial OS=Drosophila melanogaster GN=ATPsyn-Cf6 PE=3 SV=1	2e-13
PYT12788	0.556798	8.22602	0.0676874	0.820981	6.75216	0.121588	0.267523	7.40229	0.0361405	TIM8A_DANRE Mitochondrial import inner membrane translocase subunit Tim8 A OS=Danio rerio GN=timm8a PE=3 SV=1	2e-27
PYT19800	0.610337	11.889	0.0513362	0.381775	11.7337	0.0325368	0.430253	11.903	0.0361467	RL27_RAT 60S ribosomal protein L27 OS=Rattus norvegicus GN=Rpl27 PE=2 SV=2	5e-77
PYT12564	0.435788	10.1323	0.0430096	0.591673	9.87761	0.0599004	0.334864	9.24919	0.0362047	ATP5E_BOVIN ATP synthase subunit epsilon, mitochondrial OS=Bos taurus GN=ATP5E PE=1 SV=4	1e-08
PYT00032	0.583802	11.8414	0.0493019	0.42393	11.5908	0.0365747	0.429889	11.8487	0.0362816	RS18_ARGIR 40S ribosomal protein S18 OS=Argopecten irradians GN=RPS18 PE=2 SV=1	1e-107
PYT13468	--	--	--	--	--	--	0.225475	6.20869	0.036316	RM52_XENLA 39S ribosomal protein L52, mitochondrial OS=Xenopus laevis GN=mrpl52 PE=2 SV=1	6e-18
PYT11229	0.84318	6.97762	0.120841	0.563024	6.83624	0.0823587	0.274989	7.51704	0.0365821	CHCH3_MOUSE Coiled-coil-helix-coiled-coil-helix domain-containing protein 3, mitochondrial OS=Mus musculus GN=Chchd3 PE=1 SV=1	1e-14
PYT17868	0.782653	11.039	0.0708987	0.587786	11.1088	0.0529117	0.439817	11.9639	0.036762	RL15_RAT 60S ribosomal protein L15 OS=Rattus norvegicus GN=Rpl15 PE=1 SV=2	1e-122
PYT16753	--	--	--	0.71008	5.00328	0.141923	0.243682	6.62709	0.0367706	SNF5_XENLA SWI/SNF-related matrix-associated actin-dependent regulator of chromatin subfamily B member 1 OS=Xenopus laevis GN=smarcb1 PE=2 SV=1	0
PYT18267	0.681431	13.0964	0.0520318	0.442934	12.355	0.0358505	0.474723	12.8991	0.0368029	RL39_SPOFR 60S ribosomal protein L39 OS=Spodoptera frugiperda GN=RpL39 PE=3 SV=1	5e-24
PYT21749	0.514382	11.1294	0.0462184	0.382074	10.948	0.0348991	0.412232	11.1961	0.0368194	IF5A1_RABIT Eukaryotic translation initiation factor 5A-1 OS=Oryctolagus cuniculus GN=EIF5A PE=1 SV=2	2e-75
PYT17756	0.69083	6.00092	0.115121	--	--	--	0.220388	5.96684	0.0369356	MAK16_BOVIN Protein MAK16 homolog OS=Bos taurus GN=MAK16 PE=2 SV=1	1e-120
PYT08605	0.339974	10.0231	0.0339191	0.406566	8.75239	0.046452	0.323178	8.73664	0.0369911	COX5B_HUMAN Cytochrome c oxidase subunit 5B, mitochondrial OS=Homo sapiens GN=COX5B PE=1 SV=2	8e-07
PYT16244	--	--	--	0.764299	5.04051	0.151631	0.21125	5.69959	0.037064	NIF3L_BOVIN NIF3-like protein 1 OS=Bos taurus GN=NIF3L1 PE=2 SV=1	8e-96
PYT11094	0.516485	9.31232	0.0554625	0.536559	9.54281	0.0562265	0.376762	10.1567	0.0370949	ATPG_BOVIN ATP synthase subunit gamma, mitochondrial OS=Bos taurus GN=ATP5C1 PE=1 SV=3	1e-123
PYT08398	0.235155	8.82829	0.0266366	0.421825	8.18884	0.0515123	0.335455	8.98163	0.037349	NDUAB_PONPY NADH dehydrogenase [ubiquinone] 1 alpha subcomplex subunit 11 OS=Pongo pygmaeus GN=NDUFA11 PE=2 SV=3	7e-05
PYT10433	0.55389	6.61628	0.0837162	--	--	--	0.21859	5.84173	0.0374187	C1D_CHICK Nuclear nucleic acid-binding protein C1D OS=Gallus gallus GN=C1D PE=2 SV=1	1e-36
PYT08946	0.512502	9.36502	0.0547252	0.757439	8.64395	0.0876265	0.372548	9.87921	0.0377103	KHDR3_MOUSE KH domain-containing, RNA-binding, signal transduction-associated protein 3 OS=Mus musculus GN=Khdrbs3 PE=1 SV=1	1e-75
PYT11132	--	--	--	--	--	--	0.264668	6.99317	0.0378466	TRXR3_MOUSE Thioredoxin reductase 3 OS=Mus musculus GN=Txnrd3 PE=1 SV=3	0
PYT14789	0.289191	8.80853	0.0328308	0.445682	8.32534	0.0535332	0.304421	8.03338	0.0378945	NDUAD_PONPY NADH dehydrogenase [ubiquinone] 1 alpha subcomplex subunit 13 OS=Pongo pygmaeus GN=NDUFA13 PE=2 SV=3	2e-13
PYT07151	--	--	--	0.602149	6.30085	0.0955664	0.252035	6.63184	0.0380038	PFD1_BOVIN Prefoldin subunit 1 OS=Bos taurus GN=PFDN1 PE=2 SV=1	1e-35
PYT06444	0.604539	7.02732	0.086027	0.625696	7.02886	0.0890181	0.258978	6.79576	0.0381088	LTOR2_SALSA Ragulator complex protein LAMTOR2 OS=Salmo salar GN=lamtor2 PE=2 SV=1	8e-66
PYT05439	0.332878	6.33527	0.0525436	0.683038	5.62329	0.121466	0.263983	6.91619	0.0381688	RT07_XENLA 28S ribosomal protein S7, mitochondrial OS=Xenopus laevis GN=mrps7 PE=2 SV=1	8e-30
PYT21400	0.512544	6.51482	0.0786735	--	--	--	0.28783	7.51589	0.0382962	--	--
PYT01288	--	--	--	0.835727	6.96629	0.119967	0.23886	6.23234	0.0383259	SPTB2_MOUSE Spectrin beta chain, non-erythrocytic 1 OS=Mus musculus GN=Sptbn1 PE=1 SV=2	9e-18
PYT09591	0.617247	9.27189	0.0665719	--	--	--	0.419841	10.9534	0.0383297	CALM_CIOIN Calmodulin OS=Ciona intestinalis PE=2 SV=3	4e-98
PYT07905	--	--	--	--	--	--	0.192622	5.02508	0.0383322	DLP1_RAT Decaprenyl-diphosphate synthase subunit 2 OS=Rattus norvegicus GN=Pdss2 PE=2 SV=1	1e-107
PYT08423	0.652098	6.49947	0.100331	0.646338	5.09495	0.126858	0.252541	6.54323	0.0385958	G45IP_RAT Growth arrest and DNA damage-inducible proteins-interacting protein 1 OS=Rattus norvegicus GN=Gadd45gip1 PE=2 SV=2	2e-09
PYT17199	0.514731	8.10045	0.0635435	0.593199	8.19889	0.0723512	0.311633	8.0697	0.0386176	DHSD_CAEBR Putative succinate dehydrogenase [ubiquinone] cytochrome b small subunit, mitochondrial OS=Caenorhabditis briggsae GN=sdhd-1 PE=3 SV=1	2e-22
PYT20134	0.68794	12.0123	0.0572695	0.413478	11.4028	0.036261	0.473641	12.1791	0.0388898	RL35A_PONAB 60S ribosomal protein L35a OS=Pongo abelii GN=RPL35A PE=3 SV=1	4e-50
PYT04840	0.322463	8.32832	0.0387188	0.801471	8.35351	0.0959442	0.390698	9.97903	0.0391519	EI3GB_XENLA Eukaryotic translation initiation factor 3 subunit G-B OS=Xenopus laevis GN=eif3g-b PE=2 SV=1	1e-109
PYT14894	0.441776	7.64836	0.0577609	0.587764	8.85441	0.066381	0.392379	10.0122	0.03919	NSA2_BOVIN Ribosome biogenesis protein NSA2 homolog OS=Bos taurus GN=NSA2 PE=2 SV=1	1e-164
PYT11915	0.455601	6.99205	0.0651599	0.891465	6.13776	0.145243	0.290975	7.4141	0.0392462	RT25_DROME Probable 28S ribosomal protein S25, mitochondrial OS=Drosophila melanogaster GN=mRpS25 PE=2 SV=1	2e-60
PYT23749	--	--	--	0.495701	8.73586	0.0567432	0.363187	9.23807	0.0393142	EF1D_MACFA Elongation factor 1-delta OS=Macaca fascicularis GN=EEF1D PE=2 SV=2	5e-65
PYT07991	--	--	--	--	--	--	0.201711	5.11727	0.0394178	EIF2D_RABIT Eukaryotic translation initiation factor 2D OS=Oryctolagus cuniculus GN=EIF2D PE=1 SV=1	1e-119
PYT15836	--	--	--	0.825353	5.42972	0.152007	0.289013	7.32838	0.0394375	THOC5_HUMAN THO complex subunit 5 homolog OS=Homo sapiens GN=THOC5 PE=1 SV=2	0
PYT18259	0.669599	5.93219	0.112875	0.845625	5.63927	0.149953	0.236122	5.98375	0.0394605	YIPF3_RAT Protein YIPF3 OS=Rattus norvegicus GN=Yipf3 PE=2 SV=1	3e-94
PYT00406	--	--	--	--	--	--	0.21764	5.51208	0.0394842	SPF45_HUMAN Splicing factor 45 OS=Homo sapiens GN=RBM17 PE=1 SV=1	1e-101
PYT09478	0.493568	5.77495	0.0854671	0.781164	5.43591	0.143705	0.293828	7.43189	0.0395362	RT05_BOVIN 28S ribosomal protein S5, mitochondrial OS=Bos taurus GN=MRPS5 PE=1 SV=1	4e-54
PYT23472	0.503583	6.50818	0.077377	0.527656	6.87963	0.0766984	0.267828	6.76773	0.0395742	--	--
PYT04041	0.825444	8.30267	0.0994191	0.755082	7.36444	0.102531	0.333659	8.40831	0.0396821	PFD6_MOUSE Prefoldin subunit 6 OS=Mus musculus GN=Pfdn6 PE=2 SV=1	2e-37
PYT17788	--	--	--	0.645569	5.67726	0.113711	0.261234	6.57075	0.0397571	YKT6_MOUSE Synaptobrevin homolog YKT6 OS=Mus musculus GN=Ykt6 PE=2 SV=1	5e-54
PYT16219	--	--	--	0.678245	6.73477	0.100708	0.305694	7.68379	0.0397843	GATC_BRAFL Glutamyl-tRNA(Gln) amidotransferase subunit C, mitochondrial OS=Branchiostoma floridae GN=BRAFLDRAFT_270748 PE=3 SV=1	5e-44
PYT09925	--	--	--	0.600113	6.08951	0.0985486	0.265249	6.66429	0.0398016	GLRX5_DANRE Glutaredoxin-related protein 5, mitochondrial OS=Danio rerio GN=glrx5 PE=2 SV=1	9e-51
PYT17495	0.87413	5.22287	0.167366	--	--	--	0.226826	5.68117	0.039926	RM43_BOVIN 39S ribosomal protein L43, mitochondrial OS=Bos taurus GN=MRPL43 PE=2 SV=2	2e-39
PYT12399	--	--	--	0.723932	5.61632	0.128898	0.277766	6.94522	0.0399939	RM30_MACFA 39S ribosomal protein L30, mitochondrial OS=Macaca fascicularis GN=MRPL30 PE=2 SV=1	1e-10
PYT10192	0.881485	6.80023	0.129626	0.677651	8.03859	0.0842998	0.329034	8.22566	0.040001	MAL1_DROVI Maltase 1 OS=Drosophila virilis GN=Mal-B1 PE=3 SV=2	7e-89
PYT00065	--	--	--	0.796103	5.0086	0.158947	0.276531	6.89126	0.0401278	ZN511_MOUSE Zinc finger protein 511 OS=Mus musculus GN=Znf511 PE=2 SV=2	4e-14
PYT23402	0.809494	5.83947	0.138625	0.433843	6.95156	0.0624095	0.293345	7.30837	0.0401382	BL1S5_CHICK Biogenesis of lysosome-related organelles complex 1 subunit 5 OS=Gallus gallus GN=BLOC1S5 PE=2 SV=1	5e-27
PYT08893	0.649883	12.1837	0.0533405	0.616831	12.4337	0.0496095	0.424719	10.5773	0.0401539	RS21_MOUSE 40S ribosomal protein S21 OS=Mus musculus GN=Rps21 PE=2 SV=1	2e-43
PYT09221	0.281179	9.54198	0.0294676	0.576842	9.06214	0.0636541	0.394497	9.76286	0.0404079	PAIRB_RAT Plasminogen activator inhibitor 1 RNA-binding protein OS=Rattus norvegicus GN=Serbp1 PE=1 SV=2	2e-22
PYT19039	0.428862	5.82818	0.0735843	0.778755	5.77014	0.134963	0.279567	6.91684	0.0404183	CB076_DANRE UPF0538 protein C2orf76 homolog OS=Danio rerio GN=zgc:101851 PE=2 SV=1	3e-42
PYT06161	0.56637	8.74012	0.0648011	0.750745	8.31808	0.0902546	0.352298	8.70584	0.0404668	UBC9B_DANRE SUMO-conjugating enzyme UBC9-B OS=Danio rerio GN=ube2ib PE=1 SV=1	1e-100
PYT08822	0.477817	8.18299	0.0583915	0.41995	7.11932	0.0589874	0.320553	7.92126	0.0404675	NDUA7_BOVIN NADH dehydrogenase [ubiquinone] 1 alpha subcomplex subunit 7 OS=Bos taurus GN=NDUFA7 PE=1 SV=2	2e-14
PYT16225	0.694535	5.29544	0.131157	--	--	--	0.255528	6.26836	0.0407647	WBS22_MOUSE Uncharacterized methyltransferase WBSCR22 OS=Mus musculus GN=Wbscr22 PE=2 SV=1	1e-130
PYT08658	--	--	--	--	--	--	0.248837	6.10353	0.0407693	CHERP_MOUSE Calcium homeostasis endoplasmic reticulum protein OS=Mus musculus GN=Cherp PE=1 SV=1	8e-57
PYT10718	--	--	--	--	--	--	0.211849	5.18569	0.0408525	RPC6_BOVIN DNA-directed RNA polymerase III subunit RPC6 OS=Bos taurus GN=POLR3F PE=2 SV=1	1e-152
PYT00375	0.670981	11.7734	0.0569912	0.467376	11.1304	0.041991	0.471757	11.5259	0.0409303	RS17_BOVIN 40S ribosomal protein S17 OS=Bos taurus GN=RPS17 PE=2 SV=1	7e-72
PYT03571	0.587676	6.03212	0.0974244	0.504487	6.34168	0.079551	0.267915	6.54335	0.0409446	--	--
PYT15895	0.929116	8.20341	0.11326	0.761006	6.86293	0.110887	0.291415	7.0966	0.041064	TMED2_CRIGR Transmembrane emp24 domain-containing protein 2 OS=Cricetulus griseus GN=TMED2 PE=1 SV=1	1e-109
PYT07411	0.526968	8.07825	0.0652329	0.4258	7.71051	0.0552234	0.334957	8.14964	0.0411008	SODC_CERCA Superoxide dismutase [Cu-Zn] OS=Ceratitis capitata GN=Sod PE=3 SV=2	2e-59
PYT18521	0.68844	8.38855	0.082069	--	--	--	0.402287	9.77648	0.0411485	CAPR1_MOUSE Caprin-1 OS=Mus musculus GN=Caprin1 PE=1 SV=2	3e-59
PYT17204	0.283427	10.6004	0.0267373	0.453131	9.64141	0.0469984	0.395798	9.61306	0.041173	--	--
PYT14577	--	--	--	0.448879	5.45664	0.0822629	0.252108	6.11874	0.0412026	RMD1_HUMAN Regulator of microtubule dynamics protein 1 OS=Homo sapiens GN=RMDN1 PE=1 SV=1	4e-71
PYT12738	--	--	--	--	--	--	0.249264	6.04786	0.0412152	EXOS8_HUMAN Exosome complex component RRP43 OS=Homo sapiens GN=EXOSC8 PE=1 SV=1	1e-101
PYT13048	--	--	--	0.650515	5.87298	0.110764	0.28687	6.95517	0.0412456	FIP1_RAT Pre-mRNA 3'-end-processing factor FIP1 OS=Rattus norvegicus GN=Fip1l1 PE=2 SV=1	4e-32
PYT18631	0.678278	7.39175	0.0917615	0.535709	7.52167	0.071222	0.295736	7.13953	0.0414223	UBC12_MOUSE NEDD8-conjugating enzyme Ubc12 OS=Mus musculus GN=Ube2m PE=2 SV=1	1e-118
PYT02937	0.305695	7.42073	0.0411947	0.747115	6.21112	0.120287	0.312008	7.51591	0.0415131	RT18B_PANTR 28S ribosomal protein S18b, mitochondrial OS=Pan troglodytes GN=MRPS18B PE=3 SV=1	2e-15
PYT20245	0.633797	5.67882	0.111607	--	--	--	0.286966	6.9098	0.0415303	MED11_AEDAE Mediator of RNA polymerase II transcription subunit 11 OS=Aedes aegypti GN=MED11 PE=3 SV=1	2e-36
PYT03894	0.632342	7.92014	0.0798398	0.605278	9.0647	0.0667731	0.377886	9.09697	0.0415397	RO31_XENLA Heterogeneous nuclear ribonucleoprotein A3 homolog 1 OS=Xenopus laevis PE=2 SV=1	1e-64
PYT09841	0.973119	6.77057	0.143728	0.709227	7.13511	0.0993995	0.345813	8.31551	0.0415864	HNRL1_HUMAN Heterogeneous nuclear ribonucleoprotein U-like protein 1 OS=Homo sapiens GN=HNRNPUL1 PE=1 SV=2	1e-165
PYT21137	0.3346	7.69122	0.0435042	0.414334	7.68312	0.0539278	0.349249	8.39762	0.041589	NDUB5_MACFA NADH dehydrogenase [ubiquinone] 1 beta subcomplex subunit 5, mitochondrial OS=Macaca fascicularis GN=NDUFB5 PE=2 SV=1	3e-23
PYT11490	--	--	--	0.77443	5.1515	0.150331	0.269061	6.45101	0.0417083	NAPEP_HUMAN N-acyl-phosphatidylethanolamine-hydrolyzing phospholipase D OS=Homo sapiens GN=NAPEPLD PE=1 SV=2	1e-125
PYT09236	--	--	--	0.797802	7.31534	0.109059	0.330132	7.90631	0.0417556	FA32A_DANRE Protein FAM32A-like OS=Danio rerio GN=fam32al PE=2 SV=1	8e-29
PYT16104	--	--	--	--	--	--	0.263882	6.28619	0.0419781	THOC6_DANRE THO complex subunit 6 homolog OS=Danio rerio GN=thoc6 PE=2 SV=1	2e-95
PYT12149	0.511042	8.59082	0.059487	0.518887	7.36149	0.0704868	0.288639	6.86143	0.042067	NDUA2_HUMAN NADH dehydrogenase [ubiquinone] 1 alpha subcomplex subunit 2 OS=Homo sapiens GN=NDUFA2 PE=1 SV=3	2e-26
PYT03151	0.30242	6.77907	0.0446108	0.80741	7.05229	0.114489	0.365972	8.69892	0.042071	GSCR2_HUMAN Glioma tumor suppressor candidate region gene 2 protein OS=Homo sapiens GN=GLTSCR2 PE=1 SV=2	1e-45
PYT14186	0.294424	7.16065	0.041117	0.705212	6.81962	0.103409	0.349782	8.31332	0.0420749	IF6_DANRE Eukaryotic translation initiation factor 6 OS=Danio rerio GN=eif6 PE=2 SV=1	1e-156
PYT15564	0.784698	5.04901	0.155416	0.546635	5.76065	0.0948912	0.272006	6.46131	0.0420976	CSN2_XENLA COP9 signalosome complex subunit 2 OS=Xenopus laevis GN=csn2 PE=2 SV=1	0
PYT16787	--	--	--	--	--	--	0.224163	5.30604	0.0422469	GPN1_HUMAN GPN-loop GTPase 1 OS=Homo sapiens GN=GPN1 PE=1 SV=1	1e-155
PYT15252	0.555692	6.30273	0.0881668	0.606189	5.25392	0.115378	0.270504	6.38945	0.0423361	STML2_HUMAN Stomatin-like protein 2, mitochondrial OS=Homo sapiens GN=STOML2 PE=1 SV=1	1e-135
PYT06998	0.783288	7.29685	0.107346	0.479678	6.81457	0.07039	0.322293	7.58599	0.0424853	ZN593_XENTR Zinc finger protein 593 OS=Xenopus tropicalis GN=znf593 PE=2 SV=1	3e-42
PYT01627	--	--	--	--	--	--	0.217103	5.09562	0.0426058	NT5M_MOUSE 5'(3')-deoxyribonucleotidase, mitochondrial OS=Mus musculus GN=Nt5m PE=2 SV=1	5e-26
PYT06782	0.371071	6.45918	0.0574486	0.415112	6.10381	0.0680088	0.288361	6.75058	0.0427165	RWDD1_RAT RWD domain-containing protein 1 OS=Rattus norvegicus GN=Rwdd1 PE=2 SV=1	5e-60
PYT10010	0.58125	5.31019	0.109459	--	--	--	0.27627	6.46656	0.0427229	RT10_MOUSE 28S ribosomal protein S10, mitochondrial OS=Mus musculus GN=Mrps10 PE=2 SV=1	3e-44
PYT03932	0.472664	7.05268	0.0670191	0.787355	7.41364	0.106204	0.341314	7.96707	0.0428405	PSA2_HUMAN Proteasome subunit alpha type-2 OS=Homo sapiens GN=PSMA2 PE=1 SV=2	1e-146
PYT21361	--	--	--	0.705034	5.44332	0.129523	0.238608	5.55921	0.0429212	PIGP_PONAB Phosphatidylinositol N-acetylglucosaminyltransferase subunit P OS=Pongo abelii GN=PIGP PE=2 SV=1	2e-38
PYT11175	0.74964	6.50102	0.115311	0.970907	5.3303	0.182149	0.295629	6.88007	0.0429689	THOC7_DANRE THO complex subunit 7 homolog OS=Danio rerio GN=thoc7 PE=2 SV=1	9e-75
PYT15039	--	--	--	0.639368	7.76156	0.0823763	0.360768	8.33931	0.0432611	PSA4_RAT Proteasome subunit alpha type-4 OS=Rattus norvegicus GN=Psma4 PE=1 SV=1	1e-150
PYT15169	--	--	--	--	--	--	0.223198	5.15761	0.0432754	MAP12_DANRE Methionine aminopeptidase 1D, mitochondrial OS=Danio rerio GN=metap1d PE=2 SV=1	1e-101
PYT05364	0.839766	10.9517	0.0766788	0.438346	10.6918	0.0409983	0.405634	9.35792	0.0433466	RL18_DIACI 60S ribosomal protein L18 OS=Diaphorina citri GN=RpL18 PE=2 SV=1	5e-96
PYT08947	--	--	--	0.813793	6.9515	0.117067	0.307221	7.04483	0.0436094	DCOR1_XENLA Ornithine decarboxylase 1 OS=Xenopus laevis GN=odc1-a PE=2 SV=1	1e-153
PYT14306	--	--	--	--	--	--	0.251723	5.7714	0.0436156	NOB1_BOVIN RNA-binding protein NOB1 OS=Bos taurus GN=NOB1 PE=2 SV=1	1e-120
PYT21694	0.788435	8.55237	0.0921891	0.605115	8.71508	0.0694331	0.351936	8.06151	0.0436564	1433Z_DROME 14-3-3 protein zeta OS=Drosophila melanogaster GN=14-3-3zeta PE=1 SV=1	1e-101
PYT24950	--	--	--	0.556061	9.99761	0.0556194	0.453553	10.3802	0.0436941	RBM3_RAT Putative RNA-binding protein 3 OS=Rattus norvegicus GN=Rbm3 PE=1 SV=2	6e-17
PYT04326	--	--	--	--	--	--	0.279137	6.38509	0.0437169	SYF1_MOUSE Pre-mRNA-splicing factor SYF1 OS=Mus musculus GN=Xab2 PE=2 SV=1	0
PYT08462	--	--	--	0.665427	9.56402	0.0695761	0.409966	9.37169	0.0437452	BTG1_CHICK Protein BTG1 OS=Gallus gallus GN=BTG1 PE=2 SV=1	4e-47
PYT23527	--	--	--	--	--	--	0.235233	5.36893	0.0438137	ABT1_BOVIN Activator of basal transcription 1 OS=Bos taurus GN=ABT1 PE=2 SV=1	2e-38
PYT14085	0.803047	7.21942	0.111234	0.751562	7.43177	0.101128	0.387194	8.83336	0.0438331	PSA7L_MOUSE Proteasome subunit alpha type-7-like OS=Mus musculus GN=Psma8 PE=2 SV=1	1e-141
PYT08158	--	--	--	0.901234	5.53516	0.16282	0.312281	7.09811	0.043995	RU2A_MOUSE U2 small nuclear ribonucleoprotein A' OS=Mus musculus GN=Snrpa1 PE=1 SV=2	1e-118
PYT13856	0.540609	7.67657	0.0704232	0.658305	7.74386	0.0850099	0.321965	7.30991	0.044045	VP33_APLCA Vesicle-associated membrane protein/synaptobrevin-binding protein OS=Aplysia californica PE=2 SV=1	1e-83
PYT04080	0.554242	9.77304	0.0567113	0.80837	8.94305	0.0903908	0.440187	9.95989	0.0441959	SET_RAT Protein SET OS=Rattus norvegicus GN=Set PE=2 SV=2	1e-115
PYT26087	0.86805	8.57301	0.101254	0.619895	7.95539	0.0779214	0.378725	8.56241	0.0442312	RSZ32_ARATH Serine/arginine-rich splicing factor RS2Z32 OS=Arabidopsis thaliana GN=RS2Z32 PE=1 SV=1	5e-20
PYT09498	--	--	--	0.78846	5.82811	0.135286	0.281888	6.36417	0.044293	TRAF3_MOUSE TNF receptor-associated factor 3 OS=Mus musculus GN=Traf3 PE=1 SV=2	1e-132
PYT10690	0.585644	5.27419	0.11104	--	--	--	0.262024	5.90735	0.0443557	ECH1_RAT Delta(3,5)-Delta(2,4)-dienoyl-CoA isomerase, mitochondrial OS=Rattus norvegicus GN=Ech1 PE=1 SV=2	1e-123
PYT15983	0.871483	5.1999	0.167596	--	--	--	0.319381	7.17951	0.0444851	NEP1_HUMAN Ribosomal RNA small subunit methyltransferase NEP1 OS=Homo sapiens GN=EMG1 PE=1 SV=4	1e-114
PYT10239	0.576796	6.37754	0.0904417	0.819028	5.64319	0.145135	0.303726	6.82635	0.0444932	RM14_DANRE 39S ribosomal protein L14, mitochondrial OS=Danio rerio GN=mrpl14 PE=2 SV=1	3e-37
PYT03075	0.260685	8.47965	0.0307425	0.618874	8.38593	0.0737991	0.380268	8.52878	0.0445864	NDUS7_CAEBR Probable NADH dehydrogenase [ubiquinone] iron-sulfur protein 7, mitochondrial OS=Caenorhabditis briggsae GN=nduf-7 PE=3 SV=1	1e-102
PYT24494	0.754863	5.69823	0.132473	--	--	--	0.28108	6.26901	0.0448364	ATP23_XENLA Mitochondrial inner membrane protease ATP23 homolog OS=Xenopus laevis PE=2 SV=1	3e-09
PYT07181	0.208884	8.22405	0.0253992	0.502235	7.85911	0.0639048	0.392264	8.73074	0.0449291	--	--
PYT05856	0.416237	6.70562	0.0620729	0.649406	5.44378	0.119293	0.309199	6.87129	0.0449987	RM12_BOVIN 39S ribosomal protein L12, mitochondrial OS=Bos taurus GN=MRPL12 PE=1 SV=1	2e-35
PYT00955	0.818504	7.30191	0.112095	0.562443	5.96489	0.0942922	0.274277	6.09219	0.0450211	--	--
PYT06762	0.948939	9.44481	0.100472	0.870775	7.86198	0.110758	0.417489	9.26309	0.0450702	RUXE_MOUSE Small nuclear ribonucleoprotein E OS=Mus musculus GN=Snrpe PE=1 SV=1	2e-52
PYT13231	--	--	--	0.723288	5.20654	0.138919	0.28553	6.33131	0.0450981	NUPL1_MOUSE Nucleoporin p58/p45 OS=Mus musculus GN=Nupl1 PE=1 SV=1	3e-89
PYT11801	--	--	--	0.877257	6.34553	0.138248	0.340968	7.55827	0.0451119	RBM5_XENTR RNA-binding protein 5 OS=Xenopus tropicalis GN=rbm5 PE=2 SV=1	1e-151
PYT15423	0.567997	5.14207	0.110461	--	--	--	0.252403	5.59117	0.0451432	RT27_BOVIN 28S ribosomal protein S27, mitochondrial OS=Bos taurus GN=MRPS27 PE=1 SV=1	2e-20
PYT23723	0.823663	5.42303	0.151882	0.401955	5.74136	0.0700103	0.252866	5.59891	0.0451634	CCD43_DANRE Coiled-coil domain-containing protein 43 OS=Danio rerio GN=ccdc43 PE=2 SV=1	2e-26
PYT07132	0.345214	9.41014	0.0366853	0.600351	8.96096	0.0669963	0.432813	9.55689	0.0452881	ATPO_DROME ATP synthase subunit O, mitochondrial OS=Drosophila melanogaster GN=Oscp PE=2 SV=2	1e-56
PYT05287	0.346114	5.53439	0.0625388	0.435125	6.05051	0.0719155	0.318308	7.00125	0.0454644	DRG2_HUMAN Developmentally-regulated GTP-binding protein 2 OS=Homo sapiens GN=DRG2 PE=1 SV=1	0
PYT10738	--	--	--	0.473398	5.98917	0.0790424	0.294596	6.47917	0.0454681	RPB9_DROME DNA-directed RNA polymerase II subunit RPB9 OS=Drosophila melanogaster GN=RpII15 PE=2 SV=2	1e-70
PYT08875	0.517286	5.765	0.0897286	--	--	--	0.293265	6.44645	0.0454926	EBP2_MOUSE Probable rRNA-processing protein EBP2 OS=Mus musculus GN=Ebna1bp2 PE=2 SV=1	5e-75
PYT13145	0.446756	7.33611	0.0608982	0.815836	6.59943	0.123622	0.302717	6.65371	0.0454959	AIMP1_MOUSE Aminoacyl tRNA synthase complex-interacting multifunctional protein 1 OS=Mus musculus GN=Aimp1 PE=1 SV=2	2e-91
PYT17556	0.465118	5.77217	0.0805794	0.564067	5.40009	0.104455	0.29863	6.54152	0.0456515	RT18C_MOUSE 28S ribosomal protein S18c, mitochondrial OS=Mus musculus GN=Mrps18c PE=2 SV=1	2e-24
PYT06273	0.787958	6.80644	0.115767	0.610556	7.81079	0.0781682	0.343349	7.50514	0.0457486	PPIA_HEMPU Peptidyl-prolyl cis-trans isomerase OS=Hemicentrotus pulcherrimus PE=2 SV=1	8e-85
PYT21948	0.696402	6.89407	0.101015	0.65206	5.76053	0.113194	0.314621	6.86554	0.0458262	RM40_HUMAN 39S ribosomal protein L40, mitochondrial OS=Homo sapiens GN=MRPL40 PE=1 SV=1	2e-09
PYT04779	0.584027	6.9303	0.0842716	0.706186	7.83917	0.0900843	0.449082	9.74702	0.0460738	NOG1_HUMAN Nucleolar GTP-binding protein 1 OS=Homo sapiens GN=GTPBP4 PE=1 SV=3	0
PYT23252	0.993364	5.10006	0.194775	--	--	--	0.319637	6.93385	0.046098	RM09_RAT 39S ribosomal protein L9, mitochondrial OS=Rattus norvegicus GN=Mrpl9 PE=2 SV=1	4e-15
PYT00953	--	--	--	--	--	--	0.261745	5.67585	0.0461155	KTI12_XENLA Protein KTI12 homolog OS=Xenopus laevis GN=kti12 PE=2 SV=1	1e-112
PYT16592	0.556387	5.90322	0.0942514	0.613763	6.76979	0.0906619	0.374649	8.12262	0.0461242	PESC_XENTR Pescadillo homolog OS=Xenopus tropicalis GN=pes1 PE=2 SV=1	0
PYT08280	--	--	--	0.546103	6.66469	0.0819397	0.298934	6.47818	0.0461447	ASTER_MOUSE Protein Asterix OS=Mus musculus GN=Wdr83os PE=2 SV=1	4e-50
PYT15840	0.403909	6.09933	0.0662219	0.714947	6.15625	0.116133	0.310592	6.70546	0.0463193	RWDD4_HUMAN RWD domain-containing protein 4 OS=Homo sapiens GN=RWDD4 PE=1 SV=3	1e-54
PYT06314	--	--	--	0.763385	5.38029	0.141885	0.30624	6.60383	0.0463731	NUDC3_PONAB NudC domain-containing protein 3 OS=Pongo abelii GN=NUDCD3 PE=2 SV=1	6e-85
PYT05241	--	--	--	--	--	--	0.253851	5.46985	0.0464092	NUP85_DANRE Nuclear pore complex protein Nup85 OS=Danio rerio GN=nup85 PE=2 SV=1	0
PYT12755	0.905437	6.0437	0.149815	0.662482	5.39384	0.122822	0.309674	6.66262	0.0464793	RM22_DROPS 39S ribosomal protein L22, mitochondrial OS=Drosophila pseudoobscura pseudoobscura GN=mRpL22 PE=3 SV=2	2e-51
PYT22737	0.69377	6.89563	0.10061	0.856248	7.31525	0.11705	0.388735	8.34511	0.0465823	PSB4_BOVIN Proteasome subunit beta type-4 OS=Bos taurus GN=PSMB4 PE=1 SV=1	1e-110
PYT15877	0.32792	10.7012	0.0306434	0.370846	9.84425	0.0376713	0.446064	9.56619	0.0466293	COX6A_ONCMY Cytochrome c oxidase subunit 6A, mitochondrial OS=Oncorhynchus mykiss PE=3 SV=1	2e-12
PYT10466	0.573387	6.4579	0.0887885	0.722358	5.27714	0.136884	0.351113	7.52605	0.046653	RM04_MOUSE 39S ribosomal protein L4, mitochondrial OS=Mus musculus GN=Mrpl4 PE=2 SV=1	1e-68
PYT12942	--	--	--	0.601161	9.0562	0.0663812	0.478041	10.2189	0.0467801	SUMO2_DANRE Small ubiquitin-related modifier 2 OS=Danio rerio GN=sumo2 PE=2 SV=1	1e-40
PYT21589	0.663947	7.39376	0.0897982	0.788261	6.68285	0.117953	0.293318	6.25728	0.0468762	--	--
PYT11570	--	--	--	0.916588	7.84931	0.116773	0.431382	9.20081	0.0468852	RUXF_DROME Small nuclear ribonucleoprotein F OS=Drosophila melanogaster GN=SmF PE=3 SV=2	2e-49
PYT24410	0.621559	7.57964	0.0820038	0.584654	7.44472	0.0785326	0.401943	8.56198	0.0469451	PHB_CHICK Prohibitin OS=Gallus gallus GN=PHB PE=1 SV=1	1e-151
PYT12917	0.488022	8.36456	0.058344	0.678437	8.04203	0.0843614	0.384134	8.1701	0.0470171	POMP_PONAB Proteasome maturation protein OS=Pongo abelii GN=POMP PE=2 SV=1	2e-27
PYT07461	--	--	--	0.53434	6.57384	0.0812827	0.290585	6.16862	0.0471071	SYF2_DANRE Pre-mRNA-splicing factor syf2 OS=Danio rerio GN=syf2 PE=2 SV=1	3e-94
PYT05857	--	--	--	--	--	--	0.390634	8.28992	0.0471216	GLYC_SHEEP Serine hydroxymethyltransferase, cytosolic OS=Ovis aries GN=SHMT1 PE=1 SV=3	0
PYT12328	--	--	--	--	--	--	0.274033	5.80063	0.047242	EXOS9_BOVIN Exosome complex component RRP45 OS=Bos taurus GN=EXOSC9 PE=2 SV=1	1e-116
PYT02280	0.606978	7.26825	0.0835109	0.505847	5.41779	0.0933678	0.298083	6.30897	0.0472474	RM49_MOUSE 39S ribosomal protein L49, mitochondrial OS=Mus musculus GN=Mrpl49 PE=2 SV=1	3e-26
PYT18317	0.793907	8.85204	0.0896863	0.646569	8.67725	0.0745131	0.396846	8.36385	0.0474477	SKP1_XENLA S-phase kinase-associated protein 1 OS=Xenopus laevis GN=skp1 PE=1 SV=3	5e-92
PYT06869	--	--	--	0.982532	5.58616	0.175887	0.341344	7.17956	0.0475438	SNRPA_PIG U1 small nuclear ribonucleoprotein A OS=Sus scrofa GN=SNRPA PE=2 SV=1	1e-115
PYT00646	0.478786	6.68611	0.071609	0.975668	5.45145	0.178974	0.335693	7.05978	0.04755	AROS_CHICK Active regulator of SIRT1 OS=Gallus gallus GN=RPS19BP1 PE=2 SV=1	3e-08
PYT09987	0.975163	6.647	0.146707	0.579712	6.08778	0.0952255	0.339215	7.13338	0.0475533	--	--
PYT15018	--	--	--	--	--	--	0.306176	6.42136	0.0476809	VWA9_CHICK von Willebrand factor A domain-containing protein 9 OS=Gallus gallus GN=VWA9 PE=2 SV=1	0
PYT13566	--	--	--	--	--	--	0.280802	5.88802	0.0476904	CA109_HUMAN Uncharacterized protein C1orf109 OS=Homo sapiens GN=C1orf109 PE=2 SV=1	2e-20
PYT02735	--	--	--	--	--	--	0.33634	7.03381	0.0478177	--	--
PYT02316	--	--	--	0.7196	6.84833	0.105077	0.342528	7.16138	0.0478299	--	--
PYT19681	--	--	--	--	--	--	0.324515	6.77214	0.0479192	OXND1_BOVIN Oxidoreductase NAD-binding domain-containing protein 1 OS=Bos taurus GN=OXNAD1 PE=2 SV=1	4e-83
PYT03293	--	--	--	--	--	--	0.291495	6.06948	0.0480264	CWC25_HUMAN Pre-mRNA-splicing factor CWC25 homolog OS=Homo sapiens GN=CWC25 PE=1 SV=1	3e-17
PYT05773	--	--	--	0.940513	7.7947	0.120661	0.369913	7.69323	0.0480829	DDX5_MOUSE Probable ATP-dependent RNA helicase DDX5 OS=Mus musculus GN=Ddx5 PE=1 SV=2	0
PYT13569	--	--	--	0.643559	8.15244	0.0789407	0.447372	9.30359	0.048086	--	--
PYT11815	0.511739	6.89637	0.074204	0.625535	6.21551	0.100641	0.319263	6.62786	0.0481699	--	--
PYT06000	0.385404	5.11893	0.0752898	0.493508	5.54495	0.0890013	0.316408	6.56503	0.048196	CSN4_MOUSE COP9 signalosome complex subunit 4 OS=Mus musculus GN=Cops4 PE=1 SV=1	0
PYT15812	--	--	--	--	--	--	0.288795	5.98763	0.0482319	TRM2A_HUMAN tRNA (uracil-5-)-methyltransferase homolog A OS=Homo sapiens GN=TRMT2A PE=1 SV=2	1e-174
PYT08087	0.865419	9.03455	0.09579	0.704343	7.97024	0.0883716	0.414721	8.59404	0.0482569	SF3B5_DROME Probable splicing factor 3B subunit 5 OS=Drosophila melanogaster GN=CG11985 PE=1 SV=1	4e-53
PYT15641	0.766389	12.0677	0.0635074	0.455331	11.6543	0.0390698	0.562269	11.6341	0.0483294	RL36_IXOSC 60S ribosomal protein L36 OS=Ixodes scapularis GN=RpL36 PE=3 SV=1	3e-40
PYT01897	0.845604	7.22264	0.117077	0.861005	6.41943	0.134125	0.383915	7.93788	0.048365	TAF10_MOUSE Transcription initiation factor TFIID subunit 10 OS=Mus musculus GN=Taf10 PE=1 SV=1	4e-54
PYT14563	--	--	--	0.723417	5.857	0.123513	0.356026	7.35464	0.0484083	CPSF5_PONAB Cleavage and polyadenylation specificity factor subunit 5 OS=Pongo abelii GN=NUDT21 PE=2 SV=1	1e-121
PYT09003	--	--	--	0.622189	5.85405	0.106284	0.322327	6.64765	0.0484873	RTF2_RAT Protein RTF2 homolog OS=Rattus norvegicus GN=Rtfdc1 PE=2 SV=1	2e-72
PYT07525	0.644436	13.1885	0.0488634	0.769163	14.0755	0.0546455	0.641929	13.232	0.0485134	FRIS_LYMST Soma ferritin OS=Lymnaea stagnalis PE=2 SV=2	4e-97
PYT06292	0.270673	9.42299	0.0287248	0.51428	8.89387	0.0578241	0.47818	9.84141	0.0485886	ATP5H_DROME ATP synthase subunit d, mitochondrial OS=Drosophila melanogaster GN=ATPsyn-d PE=2 SV=2	2e-23
PYT09681	0.837962	5.35699	0.156424	--	--	--	0.28209	5.80148	0.0486238	FAM50_DROME Protein FAM50 homolog OS=Drosophila melanogaster GN=CG12259 PE=2 SV=1	1e-158
PYT05296	--	--	--	0.814334	9.12556	0.0892366	0.469215	9.64308	0.0486582	ATF4_MOUSE Cyclic AMP-dependent transcription factor ATF-4 OS=Mus musculus GN=Atf4 PE=1 SV=2	3e-14
PYT04181	0.576045	7.66119	0.07519	0.571178	6.57548	0.0868648	0.291869	5.99489	0.0486862	COPZ1_BOVIN Coatomer subunit zeta-1 OS=Bos taurus GN=COPZ1 PE=1 SV=2	1e-89
PYT09474	--	--	--	--	--	--	0.28933	5.93812	0.0487242	ATP5S_RAT ATP synthase subunit s, mitochondrial OS=Rattus norvegicus GN=Atp5s PE=2 SV=1	9e-25
PYT19527	--	--	--	0.643545	5.13168	0.125406	0.27792	5.69978	0.0487599	CIR1_CHICK Corepressor interacting with RBPJ 1 OS=Gallus gallus GN=CIR1 PE=2 SV=1	1e-90
PYT17645	--	--	--	--	--	--	0.295699	6.06027	0.048793	MED28_RAT Mediator of RNA polymerase II transcription subunit 28 OS=Rattus norvegicus GN=Med28 PE=1 SV=1	1e-36
PYT20354	--	--	--	0.722733	6.62055	0.109165	0.309765	6.33202	0.0489204	PDC10_XENLA Programmed cell death protein 10 OS=Xenopus laevis GN=pdcd10 PE=2 SV=1	1e-50
PYT11479	--	--	--	0.702771	7.57412	0.0927859	0.344194	7.01685	0.0490525	RHO_APLCA Ras-like GTP-binding protein RHO OS=Aplysia californica GN=RHO PE=2 SV=1	1e-127
PYT21520	0.633274	6.87181	0.0921553	0.759355	7.78786	0.097505	0.430634	8.77617	0.0490685	PSB6_BOVIN Proteasome subunit beta type-6 OS=Bos taurus GN=PSMB6 PE=1 SV=1	6e-89
PYT18922	--	--	--	0.564452	8.41677	0.0670627	0.403865	8.22308	0.0491136	SRSF3_MOUSE Serine/arginine-rich splicing factor 3 OS=Mus musculus GN=Srsf3 PE=1 SV=1	3e-34
PYT08024	0.78259	7.02007	0.111479	0.757947	5.75424	0.13172	0.374303	7.60969	0.0491877	PSMG3_BOVIN Proteasome assembly chaperone 3 OS=Bos taurus GN=PSMG3 PE=2 SV=1	4e-20
PYT08703	--	--	--	--	--	--	0.273124	5.54692	0.0492388	YGC1_SCHPO UPF0661 TPR repeat-containing protein C16D10.01c OS=Schizosaccharomyces pombe (strain 972 / ATCC 24843) GN=SPBC16D10.01c PE=3 SV=2	2e-31
PYT08103	--	--	--	--	--	--	0.28572	5.79725	0.0492854	CC130_HUMAN Coiled-coil domain-containing protein 130 OS=Homo sapiens GN=CCDC130 PE=1 SV=2	1e-103
PYT14204	0.645179	6.56525	0.0982718	--	--	--	0.333593	6.76696	0.0492972	HNRPC_MOUSE Heterogeneous nuclear ribonucleoproteins C1/C2 OS=Mus musculus GN=Hnrnpc PE=1 SV=1	3e-25
PYT11907	0.589897	8.78329	0.0671613	0.698671	8.78017	0.0795737	0.382505	7.74095	0.0494132	RAB7A_BOVIN Ras-related protein Rab-7a OS=Bos taurus GN=RAB7A PE=2 SV=1	1e-130
PYT05562	--	--	--	--	--	--	0.284642	5.75913	0.0494245	CG026_DANRE Uncharacterized protein C7orf26 homolog OS=Danio rerio GN=zgc:56409 PE=2 SV=2	8e-43
PYT08062	--	--	--	0.806939	5.1037	0.158109	0.309783	6.25031	0.0495628	UBP14_RABIT Ubiquitin carboxyl-terminal hydrolase 14 OS=Oryctolagus cuniculus GN=USP14 PE=1 SV=3	0
PYT20844	--	--	--	0.487898	6.97313	0.0699684	0.3874	7.80825	0.0496142	LTOR4_DANRE Ragulator complex protein LAMTOR4 OS=Danio rerio GN=lamtor4 PE=3 SV=1	4e-16
PYT07714	0.717341	6.24693	0.114831	--	--	--	0.36219	7.29115	0.0496753	TXLNA_MOUSE Alpha-taxilin OS=Mus musculus GN=Txlna PE=2 SV=1	1e-100
PYT23751	--	--	--	0.433993	6.60659	0.0656909	0.349694	7.03383	0.049716	YTHD2_BOVIN YTH domain family protein 2 OS=Bos taurus GN=YTHDF2 PE=2 SV=1	1e-129
PYT14126	--	--	--	0.526068	5.46647	0.0962354	0.295255	5.93125	0.0497796	MTX2_MOUSE Metaxin-2 OS=Mus musculus GN=Mtx2 PE=1 SV=1	1e-85
PYT08847	0.621097	7.55878	0.0821689	0.730433	6.42546	0.113678	0.29342	5.86969	0.0499889	SIM15_CHICK Small integral membrane protein 15 OS=Gallus gallus GN=SMIM15 PE=3 SV=1	6e-19
PYT14351	0.403436	7.15729	0.0563672	0.767624	7.25441	0.105815	0.406487	8.12883	0.0500056	PSB5_RAT Proteasome subunit beta type-5 OS=Rattus norvegicus GN=Psmb5 PE=1 SV=3	1e-117
PYT13127	0.515662	6.64758	0.0775713	0.47123	6.55508	0.0718878	0.338892	6.76747	0.0500766	MCTS1_DANRE Malignant T-cell-amplified sequence 1 OS=Danio rerio GN=mcts1 PE=2 SV=1	1e-81
PYT03275	--	--	--	--	--	--	0.280897	5.60241	0.0501385	TAF5_HUMAN Transcription initiation factor TFIID subunit 5 OS=Homo sapiens GN=TAF5 PE=1 SV=3	0
PYT18964	0.230709	8.06262	0.0286147	0.642336	7.08698	0.0906361	0.41183	8.21167	0.0501517	NDUAA_DROME NADH dehydrogenase [ubiquinone] 1 alpha subcomplex subunit 10, mitochondrial OS=Drosophila melanogaster GN=ND42 PE=2 SV=2	1e-45
PYT04785	--	--	--	0.642463	6.8861	0.0932985	0.317623	6.32829	0.050191	CHMP5_RAT Charged multivesicular body protein 5 OS=Rattus norvegicus GN=Chmp5 PE=2 SV=1	1e-109
PYT12059	--	--	--	0.83282	9.72525	0.0856348	0.436425	8.68276	0.0502634	RAP1B_CYPCA Ras-related protein Rap-1b OS=Cyprinus carpio GN=rap1b PE=2 SV=1	4e-96
PYT08419	--	--	--	--	--	--	0.283574	5.62554	0.0504083	MED8_XENTR Mediator of RNA polymerase II transcription subunit 8 OS=Xenopus tropicalis GN=med8 PE=2 SV=1	4e-78
PYT18894	--	--	--	0.696064	7.26782	0.0957734	0.434769	8.62354	0.0504165	SRSF7_HUMAN Serine/arginine-rich splicing factor 7 OS=Homo sapiens GN=SRSF7 PE=1 SV=1	3e-49
PYT23475	--	--	--	--	--	--	0.407277	8.06654	0.0504897	RPN2_PONAB Dolichyl-diphosphooligosaccharide--protein glycosyltransferase subunit 2 OS=Pongo abelii GN=RPN2 PE=2 SV=1	1e-142
PYT01058	0.695092	5.13148	0.135456	--	--	--	0.306676	6.0729	0.0504991	CC137_MOUSE Coiled-coil domain-containing protein 137 OS=Mus musculus GN=Ccdc137 PE=2 SV=1	8e-21
PYT10227	0.73843	9.65672	0.076468	0.642937	9.51182	0.0675935	0.43349	8.58033	0.0505213	RAB1A_LYMST Ras-related protein Rab-1A OS=Lymnaea stagnalis GN=RAB1A PE=2 SV=1	1e-140
PYT18309	0.798091	5.34044	0.149443	0.740916	5.22813	0.141717	0.29914	5.91825	0.0505453	MED18_AEDAE Mediator of RNA polymerase II transcription subunit 18 OS=Aedes aegypti GN=MED18 PE=3 SV=1	1e-64
PYT13375	0.368774	7.71725	0.0477857	0.568534	7.19471	0.0790212	0.429469	8.49437	0.0505593	NDUS3_MOUSE NADH dehydrogenase [ubiquinone] iron-sulfur protein 3, mitochondrial OS=Mus musculus GN=Ndufs3 PE=1 SV=2	1e-103
PYT01330	0.579475	8.63473	0.0671098	0.565489	8.25256	0.0685229	0.451055	8.91078	0.050619	UCRI_SAISC Cytochrome b-c1 complex subunit Rieske, mitochondrial OS=Saimiri sciureus GN=UQCRFS1 PE=3 SV=1	3e-82
PYT19566	0.601031	9.53788	0.0630152	0.501534	10.2214	0.0490673	0.580966	11.4743	0.0506318	ATPB_RAT ATP synthase subunit beta, mitochondrial OS=Rattus norvegicus GN=Atp5b PE=1 SV=2	0
PYT15111	0.419159	8.94037	0.0468838	0.598521	9.55896	0.0626136	0.528382	10.4326	0.0506473	RLP24_DANRE Probable ribosome biogenesis protein RLP24 OS=Danio rerio GN=rsl24d1 PE=2 SV=1	4e-72
PYT21667	--	--	--	--	--	--	0.268038	5.28351	0.0507311	SRPRB_RAT Signal recognition particle receptor subunit beta OS=Rattus norvegicus GN=Srprb PE=2 SV=1	7e-56
PYT11177	0.260479	8.86011	0.0293991	0.530748	8.42475	0.0629987	0.409099	8.05206	0.0508068	NDUAC_BOVIN NADH dehydrogenase [ubiquinone] 1 alpha subcomplex subunit 12 OS=Bos taurus GN=NDUFA12 PE=1 SV=1	1e-34
PYT06274	--	--	--	0.543691	8.96276	0.0606612	0.497475	9.7886	0.0508219	PPIA_DROME Peptidyl-prolyl cis-trans isomerase OS=Drosophila melanogaster GN=Cyp1 PE=1 SV=2	3e-94
PYT13739	0.744808	6.77871	0.109875	0.745391	5.76813	0.129226	0.357503	7.03119	0.0508453	RT17_BOVIN 28S ribosomal protein S17, mitochondrial OS=Bos taurus GN=MRPS17 PE=1 SV=3	2e-19
PYT05463	--	--	--	0.565229	6.58277	0.0858649	0.321703	6.32371	0.0508726	ZN207_HUMAN Zinc finger protein 207 OS=Homo sapiens GN=ZNF207 PE=1 SV=1	7e-58
PYT18485	--	--	--	--	--	--	0.406032	7.97755	0.0508968	MZT1_XENTR Mitotic-spindle organizing protein 1 OS=Xenopus tropicalis GN=mzt1 PE=3 SV=1	9e-24
PYT10106	0.505155	8.02758	0.0629275	0.652526	7.81093	0.0835401	0.410497	8.05482	0.0509628	IF5_DROME Eukaryotic translation initiation factor 5 OS=Drosophila melanogaster GN=eIF5 PE=1 SV=1	1e-130
PYT06908	0.761149	6.61552	0.115055	0.945297	5.79544	0.163111	0.371759	7.2883	0.0510077	PSD13_CHICK 26S proteasome non-ATPase regulatory subunit 13 OS=Gallus gallus GN=PSMD13 PE=1 SV=1	1e-168
PYT12753	0.382249	7.13671	0.0535609	0.620978	5.83136	0.106489	0.322379	6.31344	0.0510623	TIM8A_HUMAN Mitochondrial import inner membrane translocase subunit Tim8 A OS=Homo sapiens GN=TIMM8A PE=1 SV=1	6e-25
PYT10732	0.377777	7.77301	0.0486011	0.630735	8.32637	0.0757515	0.449199	8.79012	0.0511027	PRS4_DROME 26S protease regulatory subunit 4 OS=Drosophila melanogaster GN=Pros26.4 PE=2 SV=2	0
PYT21307	--	--	--	0.354075	6.93367	0.0510661	0.36842	7.2062	0.0511255	DHSB_HUMAN Succinate dehydrogenase [ubiquinone] iron-sulfur subunit, mitochondrial OS=Homo sapiens GN=SDHB PE=1 SV=3	1e-148
PYT09504	--	--	--	--	--	--	0.327383	6.39108	0.051225	MED6_HUMAN Mediator of RNA polymerase II transcription subunit 6 OS=Homo sapiens GN=MED6 PE=1 SV=2	1e-100
PYT09888	--	--	--	--	--	--	0.27851	5.43402	0.0512529	NDUF7_XENLA NADH dehydrogenase [ubiquinone] complex I, assembly factor 7 OS=Xenopus laevis GN=ndufaf7 PE=2 SV=1	1e-137
PYT07335	0.667201	7.13739	0.0934796	0.726215	6.76944	0.107278	0.37703	7.35247	0.0512793	EAF6_XENTR Chromatin modification-related protein MEAF6 OS=Xenopus tropicalis GN=meaf6 PE=2 SV=1	1e-58
PYT07866	0.885463	5.50228	0.160926	0.821179	5.12128	0.160346	0.345061	6.70871	0.0514347	LYRM2_MOUSE LYR motif-containing protein 2 OS=Mus musculus GN=Lyrm2 PE=2 SV=1	2e-19
PYT00299	0.518536	10.2814	0.0504346	0.870712	10.8334	0.0803726	0.477878	9.28741	0.0514544	RS29_IXOSC 40S ribosomal protein S29 OS=Ixodes scapularis GN=RpS29 PE=3 SV=1	4e-28
PYT16591	0.912429	8.86575	0.102916	0.720627	10.7004	0.0673459	0.532467	10.3414	0.051489	ACTP_ACACA Actophorin OS=Acanthamoeba castellanii PE=1 SV=2	3e-21
PYT09530	0.540886	5.32873	0.101504	--	--	--	0.305446	5.93061	0.0515032	TSNAX_MACFA Translin-associated protein X OS=Macaca fascicularis GN=TSNAX PE=2 SV=1	6e-83
PYT26151	--	--	--	--	--	--	0.315481	6.11185	0.051618	--	--
PYT00584	0.792988	8.87779	0.0893226	0.638223	7.42679	0.0859353	0.423599	8.20175	0.0516474	TOM20_RAT Mitochondrial import receptor subunit TOM20 homolog OS=Rattus norvegicus GN=Tomm20 PE=1 SV=2	9e-39
PYT09191	0.418138	7.49492	0.0557895	0.509341	7.26129	0.0701447	0.305754	5.9084	0.0517491	--	--
PYT10849	0.688865	10.6665	0.0645822	0.464422	9.80244	0.0473783	0.514568	9.93404	0.0517984	TMA7_TETNG Translation machinery-associated protein 7 OS=Tetraodon nigroviridis GN=tma7 PE=3 SV=1	9e-17
PYT17275	--	--	--	0.659969	7.1122	0.0927939	0.430492	8.30369	0.0518434	--	--
PYT04460	--	--	--	0.675158	5.81316	0.116143	0.323664	6.23103	0.051944	--	--
PYT05765	0.533789	5.71812	0.0933504	--	--	--	0.364503	6.99302	0.0521239	RM01_HUMAN 39S ribosomal protein L1, mitochondrial OS=Homo sapiens GN=MRPL1 PE=1 SV=2	3e-19
PYT24045	0.372656	10.0261	0.0371687	0.729154	10.5117	0.069366	0.530455	10.1702	0.0521576	1433Z_RAT 14-3-3 protein zeta/delta OS=Rattus norvegicus GN=Ywhaz PE=1 SV=1	1e-108
PYT07758	0.854024	8.61005	0.0991892	0.704892	6.9852	0.100912	0.408017	7.80156	0.0522994	PFD3_PONAB Prefoldin subunit 3 OS=Pongo abelii GN=VBP1 PE=2 SV=1	1e-80
PYT21708	--	--	--	0.426161	5.65357	0.0753791	0.318298	6.0824	0.0523311	CSN7B_BOVIN COP9 signalosome complex subunit 7b OS=Bos taurus GN=COPS7B PE=2 SV=1	1e-100
PYT13052	0.958201	5.99718	0.159775	0.962473	5.14576	0.187042	0.334461	6.38879	0.0523513	MED7_DANRE Mediator of RNA polymerase II transcription subunit 7 OS=Danio rerio GN=med7 PE=2 SV=1	2e-84
PYT06328	0.824119	8.51313	0.0968057	0.31678	8.41275	0.0376547	0.382302	7.30023	0.0523684	SAR1B_MOUSE GTP-binding protein SAR1b OS=Mus musculus GN=Sar1b PE=1 SV=1	1e-106
PYT14261	--	--	--	--	--	--	0.346698	6.61959	0.0523745	OSGEP_XENLA Probable tRNA threonylcarbamoyladenosine biosynthesis protein osgep OS=Xenopus laevis GN=osgep PE=2 SV=1	0
PYT05483	0.612054	5.26555	0.116237	0.580818	5.35503	0.108462	0.295215	5.61707	0.0525568	DCTN4_PONAB Dynactin subunit 4 OS=Pongo abelii GN=DCTN4 PE=2 SV=1	1e-147
PYT04690	--	--	--	--	--	--	0.303621	5.7538	0.0527689	NELFE_DROME Negative elongation factor E OS=Drosophila melanogaster GN=Nelf-E PE=1 SV=1	3e-53
PYT14909	--	--	--	--	--	--	0.29334	5.54243	0.0529262	RPC3_BOVIN DNA-directed RNA polymerase III subunit RPC3 OS=Bos taurus GN=POLR3C PE=2 SV=1	1e-156
PYT07602	0.499298	9.17661	0.0544099	0.829997	8.613	0.0963656	0.563084	10.6372	0.0529355	HNRPQ_MOUSE Heterogeneous nuclear ribonucleoprotein Q OS=Mus musculus GN=Syncrip PE=1 SV=2	0
PYT08715	--	--	--	--	--	--	0.325141	6.12931	0.053047	NOG2_MOUSE Nucleolar GTP-binding protein 2 OS=Mus musculus GN=Gnl2 PE=2 SV=2	0
PYT01145	0.483475	5.61226	0.0861461	0.726785	6.28785	0.115586	0.312576	5.89004	0.0530686	BSDC1_DANRE BSD domain-containing protein 1 OS=Danio rerio GN=bsdc1 PE=1 SV=1	1e-45
PYT20335	--	--	--	--	--	--	0.289419	5.45316	0.0530736	--	--
PYT00780	--	--	--	0.897703	5.86927	0.15295	0.302764	5.70297	0.0530889	DERL1_HUMAN Derlin-1 OS=Homo sapiens GN=DERL1 PE=1 SV=1	1e-108
PYT21413	0.796722	5.95658	0.133755	--	--	--	0.318214	5.98799	0.053142	RM47_MOUSE 39S ribosomal protein L47, mitochondrial OS=Mus musculus GN=Mrpl47 PE=2 SV=2	4e-37
PYT08065	0.503754	8.70796	0.0578498	0.457925	7.77998	0.0588594	0.381786	7.17453	0.0532141	--	--
PYT19534	0.92879	7.17628	0.129425	0.892872	7.57086	0.117935	0.447312	8.40077	0.0532465	PSB3_ONCMY Proteasome subunit beta type-3 OS=Oncorhynchus mykiss GN=psmb3 PE=2 SV=1	1e-119
PYT25468	--	--	--	0.623722	5.30823	0.117501	0.346007	6.49634	0.0532618	RM51_DROPS 39S ribosomal protein L51, mitochondrial OS=Drosophila pseudoobscura pseudoobscura GN=mRpL51 PE=3 SV=1	3e-17
PYT17356	0.52899	7.74672	0.0682857	0.884159	6.47372	0.136577	0.44591	8.36309	0.0533188	NOP56_HUMAN Nucleolar protein 56 OS=Homo sapiens GN=NOP56 PE=1 SV=4	0
PYT07458	--	--	--	--	--	--	0.322411	6.0401	0.0533783	SMAP_DANRE Small acidic protein OS=Danio rerio GN=smap PE=1 SV=1	2e-15
PYT01574	0.607521	5.29177	0.114805	0.562027	5.17876	0.108525	0.332187	6.21163	0.0534783	ZCHC9_HUMAN Zinc finger CCHC domain-containing protein 9 OS=Homo sapiens GN=ZCCHC9 PE=2 SV=2	2e-58
PYT09201	0.651054	7.19563	0.0904791	0.591446	6.56596	0.0900776	0.393408	7.33961	0.0536007	IF2A_CHICK Eukaryotic translation initiation factor 2 subunit 1 OS=Gallus gallus GN=EIF2S1 PE=2 SV=2	1e-159
PYT11919	0.953471	11.1488	0.0855222	0.375288	10.6339	0.0352917	0.518694	9.64112	0.0538002	RL29_MACFA 60S ribosomal protein L29 OS=Macaca fascicularis GN=RPL29 PE=2 SV=3	1e-22
PYT12769	--	--	--	--	--	--	0.373022	6.93043	0.0538238	RPA49_HUMAN DNA-directed RNA polymerase I subunit RPA49 OS=Homo sapiens GN=POLR1E PE=1 SV=2	4e-55
PYT22338	0.750119	5.64109	0.132974	--	--	--	0.342626	6.36327	0.0538443	RT31_BOVIN 28S ribosomal protein S31, mitochondrial OS=Bos taurus GN=MRPS31 PE=1 SV=3	3e-35
PYT08156	0.612677	5.50808	0.111232	0.562898	5.84374	0.0963251	0.326517	6.06182	0.0538645	ACO13_PONAB Acyl-coenzyme A thioesterase 13 OS=Pongo abelii GN=ACOT13 PE=2 SV=1	4e-51
PYT06329	--	--	--	--	--	--	0.328632	6.09491	0.053919	COX11_BOVIN Cytochrome c oxidase assembly protein COX11, mitochondrial OS=Bos taurus GN=COX11 PE=2 SV=1	4e-69
PYT23376	0.34184	7.03207	0.0486115	0.877639	6.11488	0.143525	0.402039	7.45291	0.0539439	RT14_HUMAN 28S ribosomal protein S14, mitochondrial OS=Homo sapiens GN=MRPS14 PE=1 SV=1	4e-34
PYT09050	--	--	--	--	--	--	0.485349	8.97469	0.0540798	PRDX2_RAT Peroxiredoxin-2 OS=Rattus norvegicus GN=Prdx2 PE=1 SV=3	1e-105
PYT14670	0.619553	5.22851	0.118495	0.654116	5.03801	0.129836	0.337525	6.23732	0.0541138	RT16_PONAB 28S ribosomal protein S16, mitochondrial OS=Pongo abelii GN=MRPS16 PE=2 SV=1	1e-29
PYT14415	--	--	--	--	--	--	0.297144	5.48677	0.0541564	EI2BG_RAT Translation initiation factor eIF-2B subunit gamma OS=Rattus norvegicus GN=Eif2b3 PE=2 SV=2	1e-131
PYT11357	0.563677	5.99986	0.0939484	0.76304	5.57999	0.136746	0.374953	6.91884	0.0541931	GNL3_CAEEL Guanine nucleotide-binding protein-like 3 homolog OS=Caenorhabditis elegans GN=nst-1 PE=3 SV=1	1e-151
PYT03935	0.604675	9.18242	0.0658514	0.622609	8.65002	0.0719778	0.465212	8.58257	0.0542042	DSS1_MOUSE 26S proteasome complex subunit DSS1 OS=Mus musculus GN=Shfm1 PE=2 SV=1	1e-12
PYT21175	0.7207	7.20012	0.100096	0.508527	7.13398	0.0712824	0.434432	8.00797	0.05425	CCNL1_CHICK Cyclin-L1 OS=Gallus gallus GN=CCNL1 PE=2 SV=1	4e-67
PYT03585	--	--	--	--	--	--	0.366002	6.74655	0.0542502	TF2H4_MOUSE General transcription factor IIH subunit 4 OS=Mus musculus GN=Gtf2h4 PE=2 SV=1	0
PYT10228	0.805881	5.62081	0.143374	--	--	--	0.31073	5.72519	0.0542742	FCF1_PONAB rRNA-processing protein FCF1 homolog OS=Pongo abelii GN=FCF1 PE=2 SV=1	1e-105
PYT15010	0.465902	9.11157	0.051133	0.595143	9.73957	0.0611057	0.58602	10.7553	0.0544869	ATPA_PONAB ATP synthase subunit alpha, mitochondrial OS=Pongo abelii GN=ATP5A1 PE=2 SV=1	0
PYT20692	0.577713	6.69104	0.0863414	0.604601	7.00144	0.0863538	0.365417	6.70063	0.0545347	TM256_BUFGR Transmembrane protein 256 homolog OS=Bufo gargarizans PE=3 SV=1	1e-28
PYT21445	0.514188	7.14923	0.0719221	0.711082	7.63282	0.0931612	0.426304	7.81628	0.0545406	LSMD1_DANRE LSM domain-containing protein 1 OS=Danio rerio GN=lsmd1 PE=2 SV=1	1e-32
PYT03230	--	--	--	0.730325	6.97456	0.104713	0.394795	7.2282	0.0546187	MAX_HUMAN Protein max OS=Homo sapiens GN=MAX PE=1 SV=1	2e-53
PYT09804	0.158702	9.67552	0.0164025	0.442076	9.44289	0.0468157	0.513554	9.38918	0.0546964	--	--
PYT12201	0.599496	5.60442	0.106969	0.656744	5.50386	0.119324	0.345582	6.31212	0.054749	SYHC_BOVIN Histidine--tRNA ligase, cytoplasmic OS=Bos taurus GN=HARS PE=2 SV=1	0
PYT17751	--	--	--	--	--	--	0.281937	5.14956	0.0547496	PCGF3_MOUSE Polycomb group RING finger protein 3 OS=Mus musculus GN=PcgF3 PE=2 SV=1	5e-88
PYT20042	0.589655	9.6132	0.061338	0.991451	9.83325	0.100826	0.615996	11.228	0.0548623	TBA1A_RAT Tubulin alpha-1A chain OS=Rattus norvegicus GN=Tuba1a PE=1 SV=1	0
PYT11996	0.618737	8.78825	0.0704051	0.783459	7.90411	0.0991204	0.509069	9.2763	0.0548785	SPS1_DROME Selenide, water dikinase OS=Drosophila melanogaster GN=SelD PE=1 SV=1	0
PYT18879	0.86652	5.70958	0.151766	0.666975	5.21844	0.127811	0.326414	5.94414	0.0549137	DJC25_XENTR DnaJ homolog subfamily C member 25 OS=Xenopus tropicalis GN=dnajc25 PE=2 SV=1	3e-85
PYT07364	0.655552	7.88747	0.0831131	--	--	--	0.429014	7.79814	0.0550149	CYTB_MACFU Cystatin-B OS=Macaca fuscata fuscata GN=CSTB PE=3 SV=1	2e-28
PYT15919	0.698189	5.78452	0.1207	0.796983	5.11022	0.155959	0.307537	5.58685	0.0550466	LYRM9_BRAFL LYR motif-containing protein 9 OS=Branchiostoma floridae GN=LYRM9 PE=3 SV=1	2e-24
PYT19539	0.626492	6.9027	0.0907604	0.547629	5.79923	0.0944313	0.361008	6.5574	0.0550536	CISD3_MOUSE CDGSH iron-sulfur domain-containing protein 3, mitochondrial OS=Mus musculus GN=Cisd3 PE=2 SV=1	8e-25
PYT09816	0.510693	5.75951	0.0886696	0.622679	5.45034	0.114246	0.354051	6.43079	0.0550557	--	--
PYT19866	--	--	--	--	--	--	0.291373	5.28325	0.0551503	ASB2_BOVIN Ankyrin repeat and SOCS box protein 2 OS=Bos taurus GN=ASB2 PE=2 SV=1	1e-14
PYT05791	--	--	--	--	--	--	0.384895	6.97085	0.055215	METK2_MOUSE S-adenosylmethionine synthase isoform type-2 OS=Mus musculus GN=Mat2a PE=2 SV=2	0
PYT12880	0.673031	10.2761	0.0654949	--	--	--	0.526391	9.51683	0.0553116	VATL_TORMA V-type proton ATPase 16 kDa proteolipid subunit OS=Torpedo marmorata PE=1 SV=1	1e-84
PYT17840	--	--	--	0.867651	7.87955	0.110114	0.490308	8.84723	0.0554193	--	--
PYT07802	0.904416	6.77594	0.133475	0.60932	5.76539	0.105686	0.368464	6.64199	0.055475	IF2H_MOUSE Eukaryotic translation initiation factor 2 subunit 3, Y-linked OS=Mus musculus GN=Eif2s3y PE=2 SV=2	0
PYT10345	0.482599	5.26047	0.0917407	0.548039	5.37077	0.102041	0.330078	5.94383	0.0555329	UBXN1_DANRE UBX domain-containing protein 1 OS=Danio rerio GN=ubxn1 PE=2 SV=1	3e-58
PYT00566	0.668887	7.07198	0.0945828	0.962045	5.46118	0.17616	0.423879	7.63259	0.0555354	RPA12_BOVIN DNA-directed RNA polymerase I subunit RPA12 OS=Bos taurus GN=ZNRD1 PE=2 SV=1	5e-40
PYT09704	--	--	--	0.666531	6.04785	0.11021	0.361595	6.51028	0.0555421	--	--
PYT20848	--	--	--	--	--	--	0.338577	6.09548	0.0555456	MED4_ANOGA Mediator of RNA polymerase II transcription subunit 4 OS=Anopheles gambiae GN=MED4 PE=3 SV=3	2e-72
PYT16791	0.810237	6.14325	0.131891	0.778122	5.92896	0.131241	0.351784	6.32141	0.0556496	DENR_CHICK Density-regulated protein OS=Gallus gallus GN=DENR PE=2 SV=1	4e-60
PYT24044	0.68913	5.91711	0.116464	0.67716	5.44938	0.124264	0.414895	7.4455	0.0557242	MRT4_HUMAN mRNA turnover protein 4 homolog OS=Homo sapiens GN=MRTO4 PE=1 SV=2	5e-95
PYT18502	0.768746	5.34193	0.143908	0.814085	5.22825	0.155709	0.333243	5.97974	0.0557286	SPT5H_HUMAN Transcription elongation factor SPT5 OS=Homo sapiens GN=SUPT5H PE=1 SV=1	0
PYT21414	0.325278	8.28684	0.0392523	0.497357	7.66895	0.0648533	0.474677	8.51597	0.0557396	PHB2_RAT Prohibitin-2 OS=Rattus norvegicus GN=Phb2 PE=1 SV=1	1e-149
PYT20865	--	--	--	--	--	--	0.312763	5.6102	0.055749	MPU1_MOUSE Mannose-P-dolichol utilization defect 1 protein OS=Mus musculus GN=Mpdu1 PE=2 SV=1	1e-80
PYT16668	--	--	--	0.578342	7.49787	0.0771342	0.418078	7.48906	0.0558252	PPIG_XENTR Serine/threonine-protein phosphatase PP1-gamma catalytic subunit OS=Xenopus tropicalis GN=ppp1cc PE=2 SV=1	0
PYT10178	0.788637	7.02421	0.112274	--	--	--	0.45881	8.19576	0.0559814	ACTN_DROME Alpha-actinin, sarcomeric OS=Drosophila melanogaster GN=Actn PE=2 SV=2	0
PYT16209	0.399069	6.77523	0.0589012	0.83304	5.77365	0.144283	0.411729	7.35078	0.0560116	RT23_MOUSE 28S ribosomal protein S23, mitochondrial OS=Mus musculus GN=Mrps23 PE=2 SV=1	6e-23
PYT15755	0.39021	7.41977	0.0525906	0.667736	7.41784	0.0900176	0.399121	7.10269	0.0561928	XBP1_MOUSE X-box-binding protein 1 OS=Mus musculus GN=Xbp1 PE=2 SV=2	3e-22
PYT16898	0.927075	6.48182	0.143027	0.644379	5.61584	0.114743	0.39285	6.98996	0.0562021	NOP16_RAT Nucleolar protein 16 OS=Rattus norvegicus GN=Nop16 PE=2 SV=1	6e-39
PYT14515	--	--	--	--	--	--	0.307942	5.47436	0.0562517	EXOS7_HUMAN Exosome complex component RRP42 OS=Homo sapiens GN=EXOSC7 PE=1 SV=3	1e-130
PYT09922	0.423134	7.1176	0.0594489	--	--	--	0.415764	7.3741	0.0563817	--	--
PYT13593	--	--	--	--	--	--	0.308287	5.46459	0.0564154	NCOA5_HUMAN Nuclear receptor coactivator 5 OS=Homo sapiens GN=NCOA5 PE=1 SV=2	6e-44
PYT08557	--	--	--	--	--	--	0.327831	5.80681	0.0564564	SYPM_RAT Probable proline--tRNA ligase, mitochondrial OS=Rattus norvegicus GN=Pars2 PE=2 SV=1	1e-100
PYT13213	0.403698	9.91879	0.0407003	0.618746	9.33224	0.066302	0.487067	8.62549	0.0564683	QCR8_AILME Cytochrome b-c1 complex subunit 8 OS=Ailuropoda melanoleuca GN=UQCRQ PE=3 SV=3	2e-09
PYT07299	0.383519	6.07656	0.0631146	0.593228	6.40407	0.0926329	0.368405	6.51643	0.0565347	CDC37_HUMAN Hsp90 co-chaperone Cdc37 OS=Homo sapiens GN=CDC37 PE=1 SV=1	1e-144
PYT07566	0.54339	5.84239	0.0930081	--	--	--	0.370588	6.54729	0.0566017	MPC2_HUMAN Mitochondrial pyruvate carrier 2 OS=Homo sapiens GN=MPC2 PE=1 SV=1	2e-41
PYT05988	0.252504	10.6529	0.023703	0.508331	9.59921	0.0529556	0.508077	8.97272	0.0566246	ATPK_DROME Putative ATP synthase subunit f, mitochondrial OS=Drosophila melanogaster GN=CG4692 PE=1 SV=1	1e-22
PYT17917	0.609042	6.18216	0.098516	0.546702	5.69342	0.0960236	0.364652	6.43542	0.0566632	SDHF2_AEDAE Succinate dehydrogenase assembly factor 2, mitochondrial OS=Aedes aegypti GN=AAEL005866 PE=3 SV=1	3e-41
PYT10109	--	--	--	--	--	--	0.347432	6.12696	0.0567054	MKKS_MOUSE McKusick-Kaufman/Bardet-Biedl syndromes putative chaperonin OS=Mus musculus GN=Mkks PE=2 SV=2	8e-71
PYT17178	0.670264	6.36015	0.105385	0.606027	6.44232	0.0940696	0.301605	5.30793	0.0568217	CHMP3_XENTR Charged multivesicular body protein 3 OS=Xenopus tropicalis GN=chmp3 PE=2 SV=4	6e-84
PYT08107	0.309778	8.20718	0.0377447	0.51701	7.37914	0.0700637	0.472084	8.30798	0.056823	--	--
PYT04876	0.336708	7.05408	0.0477324	0.791988	6.5188	0.121493	0.461257	8.11302	0.0568539	MK67I_XENTR MKI67 FHA domain-interacting nucleolar phosphoprotein-like OS=Xenopus tropicalis GN=mki67ipl PE=2 SV=1	2e-40
PYT21864	0.526739	10.6055	0.0496665	0.504948	9.6196	0.0524916	0.497329	8.69799	0.0571775	FKB1A_XENLA Peptidyl-prolyl cis-trans isomerase FKBP1A OS=Xenopus laevis GN=fkbp1a PE=3 SV=3	1e-44
PYT06417	--	--	--	0.873583	5.32751	0.163976	0.378837	6.62529	0.0571805	--	--
PYT24193	0.350745	6.86861	0.051065	0.294481	6.95603	0.0423347	0.404731	7.07353	0.0572177	OLA1_DANRE Obg-like ATPase 1 OS=Danio rerio GN=ola1 PE=2 SV=1	0
PYT16345	--	--	--	0.41106	5.63494	0.0729484	0.338291	5.91163	0.0572248	128UP_DROME GTP-binding protein 128up OS=Drosophila melanogaster GN=128up PE=2 SV=2	0
PYT22970	0.62764	5.29214	0.118599	0.736364	5.65862	0.130131	0.402707	7.03664	0.05723	LSM7_MOUSE U6 snRNA-associated Sm-like protein LSm7 OS=Mus musculus GN=Lsm7 PE=3 SV=1	7e-58
PYT22384	0.607086	5.82625	0.104198	--	--	--	0.366734	6.4011	0.0572924	RM39_DROME 39S ribosomal protein L39, mitochondrial OS=Drosophila melanogaster GN=mRpL39 PE=1 SV=2	6e-75
PYT08372	0.751417	6.70374	0.112089	--	--	--	0.346376	6.04482	0.0573013	TPPC5_CHICK Trafficking protein particle complex subunit 5 OS=Gallus gallus GN=TRAPPC5 PE=2 SV=1	2e-84
PYT17792	0.272375	6.78244	0.0401589	0.829255	5.72164	0.144933	0.358134	6.24161	0.0573785	SMIM8_MOUSE Small integral membrane protein 8 OS=Mus musculus GN=Smim8 PE=2 SV=1	5e-17
PYT08290	0.863183	5.12566	0.168404	--	--	--	0.314809	5.48372	0.057408	SR1IP_DANRE Protein SREK1IP1 OS=Danio rerio GN=srek1ip1 PE=2 SV=1	2e-06
PYT15284	0.939451	8.07675	0.116316	0.833288	8.05809	0.10341	0.399967	6.96053	0.0574621	CR032_XENTR UPF0729 protein C18orf32 homolog OS=Xenopus tropicalis GN=TEgg055k19.1 PE=3 SV=1	2e-07
PYT09139	0.418761	5.78166	0.0724293	0.562609	5.05962	0.111196	0.362419	6.30087	0.0575189	RM15_XENLA 39S ribosomal protein L15, mitochondrial OS=Xenopus laevis GN=mrpl15 PE=2 SV=1	1e-110
PYT19918	--	--	--	--	--	--	0.366172	6.36606	0.0575195	DDX23_HUMAN Probable ATP-dependent RNA helicase DDX23 OS=Homo sapiens GN=DDX23 PE=1 SV=3	0
PYT26257	0.326795	10.249	0.0318855	0.457121	9.17349	0.0498307	0.533827	9.27585	0.0575502	--	--
PYT21006	--	--	--	--	--	--	0.325553	5.64747	0.0576459	WDR5B_RAT WD repeat-containing protein 5B OS=Rattus norvegicus GN=Wdr5b PE=2 SV=1	1e-11
PYT05684	--	--	--	0.715917	5.17563	0.138325	0.350293	6.07155	0.0576942	--	--
PYT03684	--	--	--	--	--	--	0.294775	5.10589	0.0577324	TRAF2_HUMAN TNF receptor-associated factor 2 OS=Homo sapiens GN=TRAF2 PE=1 SV=2	1e-128
PYT18709	--	--	--	--	--	--	0.308191	5.33678	0.0577486	TRAF3_HUMAN TNF receptor-associated factor 3 OS=Homo sapiens GN=TRAF3 PE=1 SV=2	1e-77
PYT07120	--	--	--	0.797363	5.41751	0.147183	0.360302	6.237	0.0577685	TI13B_XENLA Mitochondrial import inner membrane translocase subunit Tim13-B OS=Xenopus laevis GN=timm13-b PE=3 SV=1	5e-33
PYT07927	--	--	--	0.810522	6.42831	0.126086	0.344954	5.95721	0.0579053	FA46C_DANRE Protein FAM46C OS=Danio rerio GN=fam46c PE=2 SV=1	1e-151
PYT22605	--	--	--	0.651532	7.46006	0.087336	0.485033	8.36973	0.0579509	HYPK_MOUSE Huntingtin-interacting protein K OS=Mus musculus GN=Hypk PE=2 SV=2	1e-32
PYT16956	0.677104	6.04934	0.11193	--	--	--	0.356259	6.13932	0.058029	RM35_DROME 39S ribosomal protein L35, mitochondrial OS=Drosophila melanogaster GN=mRpL35 PE=1 SV=1	4e-32
PYT06100	0.392367	9.44126	0.0415588	0.729898	7.76221	0.0940322	0.499781	8.6028	0.0580951	ACPM_DROME Acyl carrier protein, mitochondrial OS=Drosophila melanogaster GN=mtacp1 PE=2 SV=1	1e-45
PYT16580	0.654689	8.89759	0.0735805	0.672694	8.97073	0.0749877	0.5465	9.39641	0.0581605	RBP56_HUMAN TATA-binding protein-associated factor 2N OS=Homo sapiens GN=TAF15 PE=1 SV=1	3e-37
PYT09870	--	--	--	0.686187	6.55847	0.104626	0.470608	8.08808	0.0581854	PNO1_MOUSE RNA-binding protein PNO1 OS=Mus musculus GN=Pno1 PE=2 SV=1	1e-126
PYT18139	0.572179	5.28482	0.108268	0.901893	5.67111	0.159033	0.385397	6.62211	0.0581985	NUP62_MOUSE Nuclear pore glycoprotein p62 OS=Mus musculus GN=Nup62 PE=1 SV=2	4e-88
PYT09893	0.935307	5.67695	0.164755	0.591322	5.57707	0.106027	0.361339	6.20738	0.0582111	STX5_BOVIN Syntaxin-5 OS=Bos taurus GN=STX5 PE=2 SV=1	1e-131
PYT10593	--	--	--	0.690265	6.06297	0.113849	0.34571	5.93069	0.0582916	DPP3_RAT Dipeptidyl peptidase 3 OS=Rattus norvegicus GN=Dpp3 PE=1 SV=2	0
PYT08445	--	--	--	--	--	--	0.323076	5.54026	0.0583143	TTC4_HUMAN Tetratricopeptide repeat protein 4 OS=Homo sapiens GN=TTC4 PE=1 SV=3	1e-86
PYT16620	--	--	--	--	--	--	0.311201	5.33412	0.0583415	ST1E1_CAVPO Estrogen sulfotransferase OS=Cavia porcellus GN=SULT1E1 PE=1 SV=1	9e-41
PYT14327	--	--	--	0.838664	6.81114	0.123131	0.369398	6.32921	0.0583639	CEBPG_MOUSE CCAAT/enhancer-binding protein gamma OS=Mus musculus GN=Cebpg PE=1 SV=1	1e-22
PYT18268	0.726641	5.28077	0.137601	0.62049	5.13546	0.120825	0.354991	6.06904	0.058492	TBCD7_HUMAN TBC1 domain family member 7 OS=Homo sapiens GN=TBC1D7 PE=1 SV=1	5e-83
PYT02319	0.979701	6.54673	0.149647	0.747161	7.46546	0.100082	0.469402	8.02475	0.0584942	PSB2_BOVIN Proteasome subunit beta type-2 OS=Bos taurus GN=PSMB2 PE=1 SV=1	7e-77
PYT12388	--	--	--	--	--	--	0.358968	6.13515	0.05851	APC10_HUMAN Anaphase-promoting complex subunit 10 OS=Homo sapiens GN=ANAPC10 PE=1 SV=1	4e-84
PYT23728	0.595589	9.93938	0.0599221	0.51051	9.56169	0.0533913	0.540859	9.24227	0.0585201	RL44Q_CANMA 60S ribosomal protein L44 Q OS=Candida maltosa GN=RIM-C PE=3 SV=2	2e-54
PYT08731	0.704135	10.3331	0.0681439	0.539	9.80747	0.0549582	0.535234	9.14035	0.0585573	QCR6_MACFA Cytochrome b-c1 complex subunit 6, mitochondrial OS=Macaca fascicularis GN=UQCRH PE=3 SV=1	5e-12
PYT08358	--	--	--	0.696538	5.02661	0.13857	0.370158	6.31994	0.0585699	PITH1_DROME PITH domain-containing protein CG6153 OS=Drosophila melanogaster GN=CG6153 PE=2 SV=1	9e-90
PYT21670	--	--	--	0.735447	5.9224	0.124181	0.39716	6.77708	0.0586033	SPF27_DANRE Pre-mRNA-splicing factor SPF27 OS=Danio rerio GN=bcas2 PE=2 SV=1	7e-95
PYT18934	0.281144	7.62619	0.0368656	0.578058	7.31719	0.079	0.494273	8.42241	0.0586855	NDUA9_BOVIN NADH dehydrogenase [ubiquinone] 1 alpha subcomplex subunit 9, mitochondrial OS=Bos taurus GN=NDUFA9 PE=1 SV=1	2e-72
PYT00484	0.379714	5.2665	0.0720999	0.689187	5.29786	0.130088	0.374585	6.38085	0.0587046	IVD_CAEEL Probable acyl-CoA dehydrogenase 6 OS=Caenorhabditis elegans GN=acdh-6 PE=3 SV=2	1e-149
PYT06758	0.982492	11.3296	0.0867189	0.514867	10.6961	0.0481358	0.623098	10.6116	0.0587188	RL44Q_CANMA 60S ribosomal protein L44 Q OS=Candida maltosa GN=RIM-C PE=3 SV=2	8e-56
PYT03849	0.75313	6.87297	0.109579	0.803928	7.29676	0.110176	0.490606	8.35227	0.0587392	PSB1_MOUSE Proteasome subunit beta type-1 OS=Mus musculus GN=Psmb1 PE=1 SV=1	2e-95
PYT04565	0.693793	7.1775	0.0966623	0.646294	7.8673	0.0821495	0.481194	8.18751	0.0587717	PSB7_MOUSE Proteasome subunit beta type-7 OS=Mus musculus GN=Psmb7 PE=1 SV=1	1e-127
PYT07092	--	--	--	--	--	--	0.296557	5.04151	0.0588232	RBM28_MOUSE RNA-binding protein 28 OS=Mus musculus GN=Rbm28 PE=1 SV=4	1e-123
PYT06537	0.711593	6.60954	0.107661	0.673394	6.73297	0.100014	0.471999	8.02284	0.058832	PRS6A_MOUSE 26S protease regulatory subunit 6A OS=Mus musculus GN=Psmc3 PE=1 SV=2	0
PYT11262	--	--	--	--	--	--	0.295491	5.02034	0.0588587	GPKOW_DANRE G patch domain and KOW motifs-containing protein OS=Danio rerio GN=gpkow PE=2 SV=2	1e-108
PYT05766	--	--	--	0.753487	7.35514	0.102444	0.420542	7.12906	0.0589899	DHE3_MOUSE Glutamate dehydrogenase 1, mitochondrial OS=Mus musculus GN=Glud1 PE=1 SV=1	0
PYT19332	--	--	--	--	--	--	0.311967	5.27046	0.0591916	CCD93_CHICK Coiled-coil domain-containing protein 93 OS=Gallus gallus GN=CCDC93 PE=2 SV=1	0
PYT12088	--	--	--	--	--	--	0.325762	5.4996	0.0592336	--	--
PYT02262	0.465845	5.2928	0.0880149	--	--	--	0.352108	5.94194	0.059258	DDX24_HUMAN ATP-dependent RNA helicase DDX24 OS=Homo sapiens GN=DDX24 PE=1 SV=1	0
PYT16121	--	--	--	--	--	--	0.345404	5.82167	0.0593307	NOC4B_XENLA Nucleolar complex protein 4 homolog B OS=Xenopus laevis GN=noc4l-b PE=2 SV=1	1e-152
PYT13518	--	--	--	0.678257	5.01666	0.135201	0.334762	5.63929	0.0593624	F192A_MOUSE Protein FAM192A OS=Mus musculus GN=Fam192a PE=2 SV=1	1e-36
PYT18153	--	--	--	--	--	--	0.374065	6.29266	0.0594447	TAF11_MOUSE Transcription initiation factor TFIID subunit 11 OS=Mus musculus GN=Taf11 PE=2 SV=1	4e-51
PYT07406	0.732815	9.4453	0.0775851	0.538292	8.7695	0.0613823	0.473066	7.94814	0.0595191	IF1AY_HUMAN Eukaryotic translation initiation factor 1A, Y-chromosomal OS=Homo sapiens GN=EIF1AY PE=1 SV=4	1e-73
PYT10880	--	--	--	--	--	--	0.299713	5.03354	0.0595431	TSR1_XENLA Pre-rRNA-processing protein TSR1 homolog OS=Xenopus laevis GN=tsr1 PE=2 SV=1	0
PYT06026	--	--	--	0.821881	5.69502	0.144316	0.389697	6.52111	0.0597593	IF4A3_MACFA Eukaryotic initiation factor 4A-III OS=Macaca fascicularis GN=EIF4A3 PE=2 SV=3	2e-70
PYT21793	0.943376	8.01218	0.117743	0.862948	8.23867	0.104744	0.456758	7.62287	0.0599194	CAPZB_RAT F-actin-capping protein subunit beta OS=Rattus norvegicus GN=Capzb PE=1 SV=1	1e-164
PYT04231	--	--	--	--	--	--	0.341367	5.69296	0.059963	CIAO1_NEMVE Probable cytosolic iron-sulfur protein assembly protein CIAO1 homolog OS=Nematostella vectensis GN=v1g226592 PE=3 SV=1	1e-167
PYT11904	0.378846	6.75684	0.0560685	0.753626	7.0762	0.106502	0.484513	8.07357	0.0600123	PSMD6_MOUSE 26S proteasome non-ATPase regulatory subunit 6 OS=Mus musculus GN=Psmd6 PE=1 SV=1	0
PYT09630	--	--	--	0.76494	8.03984	0.0951437	0.532374	8.83789	0.0602377	SRSF4_MOUSE Serine/arginine-rich splicing factor 4 OS=Mus musculus GN=Srsf4 PE=2 SV=1	1e-91
PYT23938	0.778015	6.50533	0.119597	0.65921	7.05261	0.0934704	0.45261	7.50999	0.0602677	PSDE_DROME 26S proteasome non-ATPase regulatory subunit 14 OS=Drosophila melanogaster GN=Rpn11 PE=1 SV=1	0
PYT09862	--	--	--	0.910119	6.16097	0.147723	0.441143	7.3165	0.0602943	PSMD8_PONAB 26S proteasome non-ATPase regulatory subunit 8 OS=Pongo abelii GN=PSMD8 PE=2 SV=2	1e-121
PYT17386	--	--	--	--	--	--	0.328059	5.43363	0.0603756	RPP30_BOVIN Ribonuclease P protein subunit p30 OS=Bos taurus GN=RPP30 PE=2 SV=1	2e-56
PYT17842	0.853498	6.75362	0.126376	0.572286	6.81448	0.0839809	0.402226	6.65488	0.0604407	NCOAT_MOUSE Bifunctional protein NCOAT OS=Mus musculus GN=Mgea5 PE=1 SV=2	0
PYT07685	--	--	--	0.759055	5.19283	0.146174	0.404889	6.69766	0.0604523	SF3A3_HUMAN Splicing factor 3A subunit 3 OS=Homo sapiens GN=SF3A3 PE=1 SV=1	0
PYT16897	0.345467	5.87811	0.0587718	0.492315	6.04408	0.081454	0.374394	6.18501	0.0605326	RCF1_DEBHA Respiratory supercomplex factor 1, mitochondrial OS=Debaryomyces hansenii (strain ATCC 36239 / CBS 767 / JCM 1990 / NBRC 0083 / IGC 2968) GN=RCF1 PE=3 SV=2	1e-05
PYT19695	--	--	--	--	--	--	0.492305	8.12819	0.0605676	RFA3_HUMAN Replication protein A 14 kDa subunit OS=Homo sapiens GN=RPA3 PE=1 SV=1	6e-22
PYT20780	--	--	--	0.917881	9.04405	0.10149	0.499427	8.24329	0.0605859	AT1B3_CAEEL Probable sodium/potassium-transporting ATPase subunit beta-3 OS=Caenorhabditis elegans GN=nkb-3 PE=3 SV=1	6e-66
PYT03654	--	--	--	--	--	--	0.354254	5.84701	0.0605873	PRP4_HUMAN U4/U6 small nuclear ribonucleoprotein Prp4 OS=Homo sapiens GN=PRPF4 PE=1 SV=2	0
PYT03203	0.605386	6.31525	0.095861	--	--	--	0.40031	6.60657	0.0605927	RM16_BOVIN 39S ribosomal protein L16, mitochondrial OS=Bos taurus GN=MRPL16 PE=1 SV=1	6e-43
PYT13866	--	--	--	0.557109	8.16717	0.0682133	0.526913	8.68868	0.0606437	MMS2_SCHPO Ubiquitin-conjugating enzyme spm2 OS=Schizosaccharomyces pombe (strain 972 / ATCC 24843) GN=spm2 PE=1 SV=1	1e-40
PYT14211	0.525201	5.15783	0.101826	--	--	--	0.349486	5.76184	0.0606552	DDX27_HUMAN Probable ATP-dependent RNA helicase DDX27 OS=Homo sapiens GN=DDX27 PE=1 SV=2	0
PYT09075	0.301065	5.96665	0.0504579	0.786141	5.06694	0.155151	0.4189	6.89578	0.0607473	RM13_DROME 39S ribosomal protein L13, mitochondrial OS=Drosophila melanogaster GN=mRpL13 PE=2 SV=2	7e-55
PYT10480	0.402965	5.68666	0.0708615	--	--	--	0.364852	6.0038	0.0607702	RRP15_HUMAN RRP15-like protein OS=Homo sapiens GN=RRP15 PE=1 SV=2	9e-30
PYT16494	--	--	--	--	--	--	0.363909	5.98495	0.0608041	MED15_HUMAN Mediator of RNA polymerase II transcription subunit 15 OS=Homo sapiens GN=MED15 PE=1 SV=2	4e-68
PYT10657	--	--	--	--	--	--	0.317785	5.22138	0.0608623	DYHC1_HUMAN Cytoplasmic dynein 1 heavy chain 1 OS=Homo sapiens GN=DYNC1H1 PE=1 SV=5	0
PYT04029	--	--	--	0.783422	9.99694	0.0783662	0.565384	9.28656	0.0608819	MLC2_DROME Myosin-2 essential light chain OS=Drosophila melanogaster GN=Mlc-c PE=1 SV=1	6e-65
PYT02736	--	--	--	--	--	--	0.36337	5.96727	0.0608938	--	--
PYT09835	--	--	--	--	--	--	0.398369	6.53294	0.0609786	TAM41_XENLA Mitochondrial translocator assembly and maintenance protein 41 homolog OS=Xenopus laevis GN=tamm41 PE=2 SV=1	2e-82
PYT00949	0.889269	6.58926	0.134957	0.762155	5.15028	0.147983	0.359314	5.87609	0.0611486	HIUH_MOUSE 5-hydroxyisourate hydrolase OS=Mus musculus GN=Urah PE=1 SV=1	4e-33
PYT04956	--	--	--	0.651063	7.67269	0.0848545	0.478382	7.819	0.0611821	BZW1_XENLA Basic leucine zipper and W2 domain-containing protein 1 OS=Xenopus laevis GN=bzw1 PE=2 SV=1	1e-170
PYT15925	0.800454	6.92604	0.115572	0.839452	7.25333	0.115733	0.394136	6.44035	0.0611979	VPS29_XENTR Vacuolar protein sorting-associated protein 29 OS=Xenopus tropicalis GN=vps29 PE=2 SV=1	1e-113
PYT11087	--	--	--	0.90061	8.73153	0.103145	0.508531	8.30308	0.0612461	ROA1_DROME Heterogeneous nuclear ribonucleoprotein A1 OS=Drosophila melanogaster GN=Hrb98DE PE=2 SV=1	9e-65
PYT24274	0.765465	5.41953	0.141242	--	--	--	0.316916	5.17389	0.0612531	ATP23_HUMAN Mitochondrial inner membrane protease ATP23 homolog OS=Homo sapiens GN=XRCC6BP1 PE=1 SV=3	1e-36
PYT22108	0.587585	6.6046	0.088966	0.485273	7.6044	0.0638148	0.475664	7.74437	0.0614206	C560_CRIGR Succinate dehydrogenase cytochrome b560 subunit, mitochondrial OS=Cricetulus griseus GN=SDHC PE=2 SV=1	1e-37
PYT15801	--	--	--	0.519962	5.99287	0.0867634	0.37059	6.01929	0.061567	SPT4H_DANRE Transcription elongation factor SPT4 OS=Danio rerio GN=supt4h1 PE=3 SV=1	1e-58
PYT06285	--	--	--	0.406428	5.05843	0.0803467	0.340038	5.52299	0.0615677	TAB1_HUMAN TGF-beta-activated kinase 1 and MAP3K7-binding protein 1 OS=Homo sapiens GN=TAB1 PE=1 SV=1	1e-135
PYT04547	0.585554	5.64893	0.103657	--	--	--	0.391412	6.3543	0.061598	TDIF2_MOUSE Deoxynucleotidyltransferase terminal-interacting protein 2 OS=Mus musculus GN=Dnttip2 PE=1 SV=1	3e-55
PYT05845	0.301289	9.9914	0.0301549	0.565287	9.31356	0.060695	0.516095	8.3712	0.0616513	CX6B1_TARSY Cytochrome c oxidase subunit 6B1 OS=Tarsius syrichta GN=COX6B1 PE=3 SV=3	8e-16
PYT25540	0.838633	6.29726	0.133174	0.530089	5.63517	0.0940679	0.406427	6.59054	0.0616683	ZC3HF_RAT Zinc finger CCCH domain-containing protein 15 OS=Rattus norvegicus GN=Zc3h15 PE=2 SV=1	1e-119
PYT03058	0.575802	6.00855	0.0958305	0.60591	6.12859	0.098866	0.414498	6.72054	0.0616763	--	--
PYT11144	--	--	--	--	--	--	0.419335	6.79125	0.0617464	ARPC4_MOUSE Actin-related protein 2/3 complex subunit 4 OS=Mus musculus GN=Arpc4 PE=1 SV=3	1e-104
PYT07387	0.518831	8.18869	0.0633594	0.769382	7.60155	0.101214	0.549662	8.90016	0.0617587	TCPQ_CHICK T-complex protein 1 subunit theta OS=Gallus gallus GN=CCT8 PE=1 SV=3	0
PYT01082	--	--	--	--	--	--	0.334105	5.40966	0.0617608	DHX9_XENLA ATP-dependent RNA helicase A-like protein OS=Xenopus laevis GN=dhx9 PE=2 SV=1	0
PYT20521	--	--	--	--	--	--	0.374285	6.05855	0.0617779	K1704_HUMAN Uncharacterized protein KIAA1704 OS=Homo sapiens GN=KIAA1704 PE=1 SV=1	9e-63
PYT07277	0.637141	6.1877	0.102969	0.808721	6.57598	0.122981	0.331221	5.35814	0.0618164	IST1_HUMAN IST1 homolog OS=Homo sapiens GN=IST1 PE=1 SV=1	1e-101
PYT11468	0.368387	9.68296	0.0380449	0.447079	9.18357	0.0486825	0.567765	9.18214	0.0618336	MPCP_MOUSE Phosphate carrier protein, mitochondrial OS=Mus musculus GN=Slc25a3 PE=1 SV=1	0
PYT19682	--	--	--	0.549611	5.59526	0.0982278	0.367277	5.93449	0.0618886	MMAD_RAT Methylmalonic aciduria and homocystinuria type D homolog, mitochondrial OS=Rattus norvegicus GN=Mmadhc PE=2 SV=1	5e-71
PYT19617	--	--	--	0.949889	5.23866	0.181323	0.390816	6.30543	0.0619808	--	--
PYT00534	--	--	--	0.540899	8.72783	0.0619741	0.571336	9.20888	0.0620419	MDHM_PONAB Malate dehydrogenase, mitochondrial OS=Pongo abelii GN=MDH2 PE=2 SV=1	1e-157
PYT09408	--	--	--	--	--	--	0.311812	5.02339	0.0620721	PUS10_HUMAN Putative tRNA pseudouridine synthase Pus10 OS=Homo sapiens GN=PUS10 PE=1 SV=1	1e-134
PYT10952	0.916612	6.31032	0.145256	0.638214	6.74895	0.0945649	0.469025	7.55492	0.0620821	MAP2_BOVIN Methionine aminopeptidase 2 OS=Bos taurus GN=METAP2 PE=2 SV=1	0
PYT24074	0.532019	9.19135	0.0578826	0.571069	8.74712	0.0652865	0.563195	9.06749	0.0621114	QCR7_ECHMU Cytochrome b-c1 complex subunit 7 OS=Echinococcus multilocularis GN=UBCRBP PE=2 SV=1	1e-09
PYT04555	0.862523	5.52446	0.156128	--	--	--	0.40846	6.56992	0.0621712	IMP3_MOUSE U3 small nucleolar ribonucleoprotein protein IMP3 OS=Mus musculus GN=Imp3 PE=2 SV=1	3e-88
PYT00806	0.92481	5.88093	0.157256	0.595979	6.46879	0.0921314	0.347592	5.59085	0.0621715	LTR3B_XENLA Ragulator complex protein LAMTOR3-B OS=Xenopus laevis GN=lamtor3-b PE=2 SV=1	2e-43
PYT24882	0.895061	5.97574	0.149782	0.44241	7.60622	0.0581643	0.490911	7.88659	0.0622463	NIPSN_DROME Protein NipSnap OS=Drosophila melanogaster GN=Nipsnap PE=2 SV=2	1e-86
PYT13020	0.413019	6.60827	0.0625003	0.71658	6.35846	0.112697	0.478936	7.68019	0.0623599	ABCE1_MOUSE ATP-binding cassette sub-family E member 1 OS=Mus musculus GN=Abce1 PE=2 SV=1	0
PYT25594	0.761616	7.57299	0.10057	0.559496	5.91264	0.0946271	0.393443	6.293	0.0625207	TIM23_XENLA Mitochondrial import inner membrane translocase subunit Tim23 OS=Xenopus laevis GN=timm23 PE=2 SV=1	7e-36
PYT06558	0.900275	6.16238	0.146092	0.529125	7.02551	0.0753149	0.450966	7.21213	0.0625288	HAP28_HUMAN 28 kDa heat- and acid-stable phosphoprotein OS=Homo sapiens GN=PDAP1 PE=1 SV=1	3e-22
PYT24326	--	--	--	0.374186	6.32265	0.0591819	0.364501	5.82342	0.0625923	UBE2F_CHICK NEDD8-conjugating enzyme UBE2F OS=Gallus gallus GN=UBE2F PE=2 SV=1	2e-83
PYT09109	0.740727	7.16999	0.103309	--	--	--	0.499844	7.97647	0.0626648	RFA2_MOUSE Replication protein A 32 kDa subunit OS=Mus musculus GN=Rpa2 PE=1 SV=1	6e-80
PYT08021	--	--	--	0.616894	5.32704	0.115804	0.410484	6.54199	0.062746	TSAP1_RAT tRNA selenocysteine 1-associated protein 1 OS=Rattus norvegicus GN=Trnau1ap PE=1 SV=1	1e-80
PYT10066	--	--	--	--	--	--	0.322388	5.1328	0.0628093	BRE_BRAFL BRCA1-A complex subunit BRE OS=Branchiostoma floridae GN=BRE PE=3 SV=1	1e-129
PYT22523	0.231366	7.19459	0.0321583	0.517178	7.1405	0.0724288	0.486666	7.74407	0.0628436	NDUS2_MOUSE NADH dehydrogenase [ubiquinone] iron-sulfur protein 2, mitochondrial OS=Mus musculus GN=Ndufs2 PE=1 SV=1	0
PYT10585	0.421423	6.42374	0.0656039	0.586733	6.37785	0.0919953	0.38556	6.12949	0.0629024	RBM25_HUMAN RNA-binding protein 25 OS=Homo sapiens GN=RBM25 PE=1 SV=3	1e-101
PYT11441	0.831063	7.03068	0.118205	0.543936	6.15021	0.088442	0.439027	6.96425	0.0630401	LPS18_LIMMA 18 kDa learning-associated protein of slug OS=Limax marginatus GN=LAPS18 PE=1 SV=1	1e-21
PYT02205	--	--	--	0.580507	5.16026	0.112496	0.334928	5.31102	0.0630628	CDPF1_HUMAN Cysteine-rich DPF motif domain-containing protein 1 OS=Homo sapiens GN=CDPF1 PE=2 SV=1	3e-18
PYT10179	0.644576	5.42317	0.118856	0.680242	5.51785	0.12328	0.412991	6.53752	0.0631724	--	--
PYT16657	--	--	--	0.667304	5.68069	0.117469	0.35979	5.69137	0.0632167	SBDS_RAT Ribosome maturation protein SBDS OS=Rattus norvegicus GN=Sbds PE=2 SV=1	1e-113
PYT05431	0.42028	7.17645	0.0585637	0.48696	6.91622	0.0704085	0.403787	6.38346	0.0632552	CP072_XENTR UPF0472 protein C16orf72 homolog OS=Xenopus tropicalis GN=TEgg029f10.1 PE=2 SV=1	9e-66
PYT10171	0.45719	6.38299	0.0716263	0.787709	6.44289	0.12226	0.495811	7.81924	0.0634091	PRS6B_MACFA 26S protease regulatory subunit 6B OS=Macaca fascicularis GN=PSMC4 PE=2 SV=1	0
PYT24138	0.472894	9.69834	0.0487603	0.47443	8.88863	0.0533749	0.582099	9.17871	0.0634185	--	--
PYT05551	0.892911	5.74878	0.155322	0.589012	6.38753	0.0922128	0.464531	7.32358	0.0634295	--	--
PYT04750	--	--	--	--	--	--	0.400331	6.30717	0.0634724	QOR_HUMAN Quinone oxidoreductase OS=Homo sapiens GN=CRYZ PE=1 SV=1	1e-129
PYT02311	--	--	--	--	--	--	0.438295	6.90404	0.0634839	CACT_DROYA NF-kappa-B inhibitor cactus OS=Drosophila yakuba GN=cact PE=4 SV=1	9e-35
PYT06028	0.685389	8.67495	0.0790078	--	--	--	0.549086	8.64604	0.0635072	ADK_PHYPA Adenosine kinase OS=Physcomitrella patens subsp. patens GN=ADK PE=2 SV=1	1e-136
PYT14782	--	--	--	0.83405	7.17026	0.116321	0.523336	8.23251	0.0635694	RBM8A_DROME RNA-binding protein 8A OS=Drosophila melanogaster GN=tsu PE=1 SV=1	1e-72
PYT07221	--	--	--	--	--	--	0.353142	5.55086	0.0636192	NUP37_MOUSE Nucleoporin Nup37 OS=Mus musculus GN=Nup37 PE=2 SV=2	1e-79
PYT12786	0.501028	5.45622	0.0918269	--	--	--	0.342172	5.37841	0.0636195	T10B_CAEEL Mitochondrial import inner membrane translocase subunit Tim10B OS=Caenorhabditis elegans GN=tin-9.2 PE=2 SV=1	1e-12
PYT08814	--	--	--	--	--	--	0.345589	5.42903	0.0636557	CDKAL_XENLA Threonylcarbamoyladenosine tRNA methylthiotransferase OS=Xenopus laevis GN=cdkal1 PE=2 SV=1	0
PYT03038	--	--	--	--	--	--	0.38391	6.02701	0.0636982	CX056_DANRE UPF0428 protein CXorf56 homolog OS=Danio rerio GN=zgc:103697 PE=2 SV=1	3e-84
PYT20247	--	--	--	0.510489	5.0046	0.102004	0.324031	5.08658	0.0637031	ATG16_XENTR Autophagy-related protein 16 OS=Xenopus tropicalis GN=atg16 PE=2 SV=2	1e-162
PYT13517	0.418848	7.97503	0.0525199	0.552716	7.50996	0.0735978	0.493482	7.74528	0.0637139	NDUB9_BOVIN NADH dehydrogenase [ubiquinone] 1 beta subcomplex subunit 9 OS=Bos taurus GN=NDUFB9 PE=1 SV=2	4e-22
PYT23473	--	--	--	0.82449	7.31536	0.112707	0.501377	7.86556	0.0637433	PM14_DROME Pre-mRNA branch site p14-like protein OS=Drosophila melanogaster GN=CG13298 PE=2 SV=1	7e-67
PYT12675	--	--	--	--	--	--	0.383206	6.00733	0.0637898	NUP54_RAT Nuclear pore complex protein Nup54 OS=Rattus norvegicus GN=Nup54 PE=1 SV=1	1e-149
PYT19741	--	--	--	0.481053	9.69667	0.0496101	0.641434	10.0477	0.0638391	Y8359_ORYSJ Uncharacterized protein Os08g0359500 OS=Oryza sativa subsp. japonica GN=Os08g0359500 PE=2 SV=1	5e-12
PYT25685	0.350098	9.30396	0.0376289	0.485351	8.62711	0.0562589	0.604555	9.45606	0.063933	AT5F1_DROME ATP synthase subunit b, mitochondrial OS=Drosophila melanogaster GN=ATPsyn-b PE=2 SV=2	6e-35
PYT22112	0.366165	7.70235	0.0475393	--	--	--	0.420681	6.57603	0.0639719	RPAB3_MOUSE DNA-directed RNA polymerases I, II, and III subunit RPABC3 OS=Mus musculus GN=Polr2h PE=2 SV=3	3e-86
PYT08923	0.477128	5.00164	0.0953943	--	--	--	0.344397	5.38131	0.0639988	RIOK1_HUMAN Serine/threonine-protein kinase RIO1 OS=Homo sapiens GN=RIOK1 PE=1 SV=2	1e-134
PYT09412	--	--	--	0.756855	6.37653	0.118694	0.479364	7.48667	0.064029	PRS10_SPETR 26S protease regulatory subunit 10B OS=Spermophilus tridecemlineatus GN=PSMC6 PE=2 SV=1	0
PYT18797	--	--	--	0.945791	9.05732	0.104423	0.558297	8.70518	0.0641339	ADH_SULAC NAD-dependent alcohol dehydrogenase OS=Sulfolobus acidocaldarius (strain ATCC 33909 / DSM 639 / JCM 8929 / NBRC 15157 / NCIMB 11770) GN=adh PE=3 SV=1	1e-14
PYT03933	--	--	--	--	--	--	0.387181	6.03011	0.0642079	RM32_DROME 39S ribosomal protein L32, mitochondrial OS=Drosophila melanogaster GN=mRpL32 PE=2 SV=1	7e-24
PYT02232	0.361309	7.20604	0.0501398	0.485823	7.8802	0.0616512	0.471976	7.35025	0.0642122	GHITM_HUMAN Growth hormone-inducible transmembrane protein OS=Homo sapiens GN=GHITM PE=1 SV=2	1e-123
PYT14886	--	--	--	--	--	--	0.395312	6.14902	0.0642887	PYGO_DROME Protein pygopus OS=Drosophila melanogaster GN=pygo PE=1 SV=1	9e-44
PYT05715	--	--	--	--	--	--	0.371212	5.77303	0.064301	ATPF2_HUMAN ATP synthase mitochondrial F1 complex assembly factor 2 OS=Homo sapiens GN=ATPAF2 PE=1 SV=1	2e-92
PYT10666	0.588628	5.25133	0.112091	--	--	--	0.407117	6.33046	0.0643108	--	--
PYT13959	0.613048	5.62243	0.109036	0.641505	5.44236	0.117873	0.348524	5.40573	0.0644732	DPM1_CRIGR Dolichol-phosphate mannosyltransferase OS=Cricetulus griseus GN=DPM1 PE=2 SV=1	1e-128
PYT13044	0.568707	9.69392	0.0586664	--	--	--	0.577412	8.95218	0.0644996	JUPIT_DROME Microtubule-associated protein Jupiter OS=Drosophila melanogaster GN=Jupiter PE=1 SV=2	1e-05
PYT06671	0.63706	7.23279	0.0880794	0.716845	6.55518	0.109356	0.503473	7.8037	0.0645173	TCPB_BOVIN T-complex protein 1 subunit beta OS=Bos taurus GN=CCT2 PE=1 SV=3	0
PYT03715	--	--	--	0.753121	5.94122	0.126762	0.420954	6.52013	0.0645622	NKTR_MOUSE NK-tumor recognition protein OS=Mus musculus GN=Nktr PE=1 SV=4	3e-84
PYT05546	0.280038	6.90426	0.0405602	0.640743	6.14698	0.104237	0.423239	6.55394	0.0645778	NDUS6_GORGO NADH dehydrogenase [ubiquinone] iron-sulfur protein 6, mitochondrial OS=Gorilla gorilla gorilla GN=NDUFS6 PE=2 SV=1	1e-22
PYT13201	--	--	--	--	--	--	0.368095	5.6996	0.0645825	CE087_XENLA UPF0547 protein C16orf87 homolog OS=Xenopus laevis PE=2 SV=1	4e-17
PYT06469	--	--	--	0.834095	7.29069	0.114406	0.55016	8.50972	0.0646508	U2AF2_DROME Splicing factor U2AF 50 kDa subunit OS=Drosophila melanogaster GN=U2af50 PE=2 SV=1	0
PYT24093	0.93955	7.8635	0.119483	0.741504	6.97944	0.106241	0.512609	7.91231	0.0647863	HNRPL_HUMAN Heterogeneous nuclear ribonucleoprotein L OS=Homo sapiens GN=HNRNPL PE=1 SV=2	1e-156
PYT26412	--	--	--	--	--	--	0.377493	5.82636	0.0647905	SDA1_HUMAN Protein SDA1 homolog OS=Homo sapiens GN=SDAD1 PE=1 SV=3	0
PYT04701	--	--	--	--	--	--	0.341186	5.26133	0.064848	CI078_MOUSE Uncharacterized protein C9orf78 homolog OS=Mus musculus PE=1 SV=2	3e-85
PYT04221	--	--	--	--	--	--	0.653978	10.0785	0.0648886	ACT_PLAMG Actin, adductor muscle OS=Placopecten magellanicus PE=2 SV=1	0
PYT03171	0.533465	6.12239	0.0871336	0.457055	6.17131	0.0740613	0.413257	6.36404	0.0649362	BOLA3_BOVIN BolA-like protein 3 OS=Bos taurus GN=BOLA3 PE=3 SV=1	3e-29
PYT09083	0.690168	6.77361	0.101891	0.549503	6.65892	0.0825213	0.448082	6.89001	0.0650336	CSN5_MOUSE COP9 signalosome complex subunit 5 OS=Mus musculus GN=Cops5 PE=1 SV=3	0
PYT23861	--	--	--	--	--	--	0.351454	5.39469	0.0651482	P20L1_BOVIN PHD finger protein 20-like protein 1 OS=Bos taurus GN=PHF20L1 PE=2 SV=1	4e-33
PYT04024	--	--	--	--	--	--	0.341249	5.23577	0.0651765	R113A_HUMAN RING finger protein 113A OS=Homo sapiens GN=RNF113A PE=1 SV=1	1e-127
PYT10104	0.688035	7.22611	0.0952151	0.963601	8.07333	0.119356	0.467445	7.1695	0.0651991	ARP2_MOUSE Actin-related protein 2 OS=Mus musculus GN=Actr2 PE=1 SV=1	0
PYT10750	0.719304	5.57248	0.129081	--	--	--	0.431548	6.6179	0.0652092	RNH2C_HUMAN Ribonuclease H2 subunit C OS=Homo sapiens GN=RNASEH2C PE=1 SV=1	1e-17
PYT22512	0.842014	5.1592	0.163206	--	--	--	0.450948	6.91256	0.065236	RM37_RAT 39S ribosomal protein L37, mitochondrial OS=Rattus norvegicus GN=Mrpl37 PE=2 SV=1	8e-33
PYT10558	--	--	--	0.649124	7.70061	0.0842951	0.559533	8.57514	0.0652506	PSA3_BOVIN Proteasome subunit alpha type-3 OS=Bos taurus GN=PSMA3 PE=1 SV=3	1e-129
PYT01031	0.821818	5.14143	0.159842	--	--	--	0.380305	5.82757	0.0652597	--	--
PYT06990	0.774918	7.0339	0.110169	0.736278	5.39838	0.136389	0.436864	6.69395	0.0652625	RM23_OTOGA 39S ribosomal protein L23, mitochondrial OS=Otolemur garnettii GN=MRPL23 PE=3 SV=1	1e-20
PYT21057	0.59826	10.6425	0.0562142	0.832643	10.5997	0.0785538	0.632505	9.69119	0.065266	GBRAP_RAT Gamma-aminobutyric acid receptor-associated protein OS=Rattus norvegicus GN=Gabarap PE=1 SV=1	9e-78
PYT04416	--	--	--	--	--	--	0.391103	5.99119	0.0652797	EXOS2_BOVIN Exosome complex component RRP4 OS=Bos taurus GN=EXOSC2 PE=2 SV=1	1e-140
PYT11391	0.763381	6.69496	0.114023	--	--	--	0.488588	7.48409	0.0652836	EFTU_MOUSE Elongation factor Tu, mitochondrial OS=Mus musculus GN=Tufm PE=1 SV=1	1e-179
PYT00677	--	--	--	0.490713	9.99736	0.0490842	0.61308	9.39075	0.0652855	OAZ1_MOUSE Ornithine decarboxylase antizyme 1 OS=Mus musculus GN=Oaz1 PE=2 SV=3	2e-33
PYT12898	--	--	--	0.954505	6.08208	0.156937	0.400149	6.12063	0.0653771	OGT1_RAT UDP-N-acetylglucosamine--peptide N-acetylglucosaminyltransferase 110 kDa subunit OS=Rattus norvegicus GN=Ogt PE=1 SV=1	0
PYT10474	--	--	--	--	--	--	0.371558	5.68181	0.0653943	UBR7_HUMAN Putative E3 ubiquitin-protein ligase UBR7 OS=Homo sapiens GN=UBR7 PE=1 SV=2	1e-117
PYT03598	--	--	--	--	--	--	0.421586	6.44181	0.0654453	TF3C5_HUMAN General transcription factor 3C polypeptide 5 OS=Homo sapiens GN=GTF3C5 PE=1 SV=2	2e-91
PYT14839	0.659789	6.61238	0.0997807	0.475177	5.69	0.0835109	0.412897	6.29729	0.0655675	RM24_DROME Probable 39S ribosomal protein L24, mitochondrial OS=Drosophila melanogaster GN=mRpL24 PE=1 SV=1	4e-46
PYT15407	--	--	--	--	--	--	0.452847	6.89543	0.0656735	APC11_ARATH Anaphase-promoting complex subunit 11 OS=Arabidopsis thaliana GN=APC11 PE=1 SV=2	6e-08
PYT10089	--	--	--	0.748075	6.98308	0.107127	0.51648	7.86315	0.0656837	FKBP2_BOVIN Peptidyl-prolyl cis-trans isomerase FKBP2 OS=Bos taurus GN=FKBP2 PE=2 SV=1	1e-62
PYT07246	0.604846	5.584	0.108318	0.529476	6.42054	0.0824659	0.409348	6.23141	0.0656911	VTA1_BOVIN Vacuolar protein sorting-associated protein VTA1 homolog OS=Bos taurus GN=VTA1 PE=2 SV=1	1e-100
PYT03049	--	--	--	--	--	--	0.366217	5.56453	0.0658127	AGK_HUMAN Acylglycerol kinase, mitochondrial OS=Homo sapiens GN=AGK PE=1 SV=2	9e-78
PYT08391	0.833223	7.06124	0.118	0.667974	6.90954	0.0966742	0.49826	7.56891	0.0658298	RD23B_HUMAN UV excision repair protein RAD23 homolog B OS=Homo sapiens GN=RAD23B PE=1 SV=1	1e-122
PYT14978	--	--	--	--	--	--	0.349483	5.30641	0.0658606	NCBP1_SALSA Nuclear cap-binding protein subunit 1 OS=Salmo salar GN=ncbp1 PE=2 SV=1	7e-61
PYT13789	--	--	--	--	--	--	0.401627	6.07067	0.0661585	SP16H_MOUSE FACT complex subunit SPT16 OS=Mus musculus GN=Supt16h PE=1 SV=2	0
PYT07423	0.536853	8.38833	0.0639999	0.40889	7.75872	0.0527007	0.527518	7.96693	0.0662134	NDUB8_MOUSE NADH dehydrogenase [ubiquinone] 1 beta subcomplex subunit 8, mitochondrial OS=Mus musculus GN=Ndufb8 PE=1 SV=1	4e-07
PYT02514	0.821969	6.88727	0.119346	--	--	--	0.420619	6.34602	0.0662806	--	--
PYT21591	--	--	--	--	--	--	0.391194	5.89861	0.0663196	RT22_BOVIN 28S ribosomal protein S22, mitochondrial OS=Bos taurus GN=MRPS22 PE=1 SV=2	6e-45
PYT04445	0.894149	5.56284	0.160736	--	--	--	0.414741	6.24253	0.066438	RT02_MOUSE 28S ribosomal protein S2, mitochondrial OS=Mus musculus GN=Mrps2 PE=2 SV=1	1e-84
PYT04471	0.573537	7.87208	0.0728571	0.70798	7.22192	0.0980322	0.553841	8.3333	0.0664612	TCPE_MACFA T-complex protein 1 subunit epsilon OS=Macaca fascicularis GN=CCT5 PE=2 SV=1	0
PYT06632	0.667836	5.81577	0.114832	0.446524	5.69198	0.078448	0.431327	6.48507	0.0665107	RT35_MOUSE 28S ribosomal protein S35, mitochondrial OS=Mus musculus GN=Mrps35 PE=2 SV=2	6e-80
PYT05297	--	--	--	--	--	--	0.471341	7.08601	0.0665171	ADHX_OCTVU Alcohol dehydrogenase class-3 OS=Octopus vulgaris PE=1 SV=1	0
PYT08136	0.876754	5.09586	0.172052	--	--	--	0.412774	6.20389	0.0665347	MED26_XENLA Mediator of RNA polymerase II transcription subunit 26 OS=Xenopus laevis GN=med26 PE=2 SV=1	3e-24
PYT06605	0.745129	10.0845	0.0738886	0.899706	8.52542	0.105532	0.553678	8.3191	0.0665551	DYLT1_RAT Dynein light chain Tctex-type 1 OS=Rattus norvegicus GN=Dynlt1 PE=1 SV=1	5e-71
PYT10413	--	--	--	--	--	--	0.362271	5.4426	0.066562	RRP36_NEMVE Ribosomal RNA processing protein 36 homolog OS=Nematostella vectensis GN=v1g245966 PE=3 SV=1	7e-61
PYT07505	0.693912	5.28681	0.131253	0.771583	5.48271	0.14073	0.417596	6.27344	0.0665657	PNISR_HUMAN Arginine/serine-rich protein PNISR OS=Homo sapiens GN=PNISR PE=1 SV=2	1e-32
PYT09222	--	--	--	0.71637	5.52949	0.129554	0.365566	5.48855	0.0666051	EI2BB_TAKRU Translation initiation factor eIF-2B subunit beta OS=Takifugu rubripes GN=eif2b2 PE=3 SV=1	1e-169
PYT26213	--	--	--	0.685756	5.38707	0.127297	0.358185	5.37607	0.0666257	U195B_DROME MIP18 family protein CG30152 OS=Drosophila melanogaster GN=CG30152 PE=1 SV=1	4e-51
PYT04091	0.535783	9.31989	0.0574881	0.910745	9.33342	0.0975789	0.528232	7.92751	0.0666328	VATG1_HUMAN V-type proton ATPase subunit G 1 OS=Homo sapiens GN=ATP6V1G1 PE=1 SV=3	6e-37
PYT12091	--	--	--	--	--	--	0.449793	6.74837	0.0666521	RUVB1_XENLA RuvB-like 1 OS=Xenopus laevis GN=ruvbl1 PE=2 SV=1	0
PYT09395	--	--	--	--	--	--	0.367853	5.5153	0.0666968	OTUB1_HUMAN Ubiquitin thioesterase OTUB1 OS=Homo sapiens GN=OTUB1 PE=1 SV=2	1e-103
PYT06518	--	--	--	0.576857	5.64251	0.102234	0.445475	6.67616	0.0667262	RBM22_RAT Pre-mRNA-splicing factor RBM22 OS=Rattus norvegicus GN=Rbm22 PE=2 SV=1	0
PYT22174	0.386358	6.97583	0.0553853	0.600899	6.65082	0.0903497	0.506722	7.58139	0.0668376	COPD_CHICK Coatomer subunit delta OS=Gallus gallus GN=ARCN1 PE=2 SV=1	0
PYT10415	0.853332	6.80692	0.125362	0.720816	5.85283	0.123157	0.423103	6.32577	0.0668856	SF3B2_HUMAN Splicing factor 3B subunit 2 OS=Homo sapiens GN=SF3B2 PE=1 SV=2	0
PYT23294	0.410307	6.11241	0.0671269	0.621656	6.68284	0.0930227	0.530849	7.9364	0.0668878	ADRM1_DANRE Proteasomal ubiquitin receptor ADRM1 OS=Danio rerio GN=adrm1b PE=1 SV=1	1e-126
PYT13047	--	--	--	0.778939	5.25314	0.148281	0.361575	5.39847	0.0669774	TXND9_BOVIN Thioredoxin domain-containing protein 9 OS=Bos taurus GN=TXNDC9 PE=2 SV=2	2e-85
PYT22840	--	--	--	--	--	--	0.366922	5.47634	0.0670013	CI114_HUMAN Uncharacterized protein C9orf114 OS=Homo sapiens GN=C9orf114 PE=1 SV=3	1e-139
PYT12481	--	--	--	--	--	--	0.428697	6.3929	0.0670582	METL5_MOUSE Methyltransferase-like protein 5 OS=Mus musculus GN=Mettl5 PE=2 SV=2	3e-90
PYT13976	0.261101	9.40834	0.027752	0.466824	8.98103	0.0519789	0.612099	9.12495	0.0670797	COX42_HUMAN Cytochrome c oxidase subunit 4 isoform 2, mitochondrial OS=Homo sapiens GN=COX4I2 PE=1 SV=2	5e-12
PYT17297	0.35696	7.71547	0.0462654	0.586336	7.67677	0.076378	0.580602	8.64608	0.067152	SUCA_RAT Succinyl-CoA ligase [ADP/GDP-forming] subunit alpha, mitochondrial OS=Rattus norvegicus GN=Suclg1 PE=2 SV=2	1e-165
PYT18560	0.825165	9.4935	0.086919	--	--	--	0.543897	8.09693	0.0671732	DLRB2_MOUSE Dynein light chain roadblock-type 2 OS=Mus musculus GN=Dynlrb2 PE=1 SV=1	7e-54
PYT05373	--	--	--	0.717142	5.59554	0.128163	0.384643	5.72393	0.0671992	F195A_HUMAN Protein FAM195A OS=Homo sapiens GN=FAM195A PE=1 SV=2	9e-07
PYT00013	--	--	--	--	--	--	0.369391	5.48364	0.0673623	VPS41_HUMAN Vacuolar protein sorting-associated protein 41 homolog OS=Homo sapiens GN=VPS41 PE=1 SV=3	1e-157
PYT11583	0.271116	6.36293	0.0426087	--	--	--	0.398521	5.9153	0.0673712	SCR11_OMMSL S-crystallin SL11 OS=Ommastrephes sloanei PE=2 SV=1	7e-40
PYT25290	0.855622	6.64035	0.128852	--	--	--	0.3927	5.82883	0.067372	ZC4H2_DANRE Zinc finger C4H2 domain-containing protein OS=Danio rerio GN=zc4h2 PE=2 SV=1	4e-91
PYT10259	--	--	--	--	--	--	0.390918	5.79698	0.0674348	CN166_MOUSE UPF0568 protein C14orf166 homolog OS=Mus musculus PE=2 SV=1	4e-88
PYT11379	--	--	--	--	--	--	0.38033	5.63847	0.0674527	USPAL_ARATH Universal stress protein A-like protein OS=Arabidopsis thaliana GN=At3g01520 PE=1 SV=2	7e-12
PYT05057	--	--	--	0.83138	5.39709	0.154042	0.422021	6.2519	0.0675029	PSD10_HUMAN 26S proteasome non-ATPase regulatory subunit 10 OS=Homo sapiens GN=PSMD10 PE=1 SV=1	5e-79
PYT23863	--	--	--	--	--	--	0.34235	5.07052	0.0675177	CL066_HUMAN UPF0536 protein C12orf66 OS=Homo sapiens GN=C12orf66 PE=2 SV=4	1e-111
PYT25303	0.472916	8.32054	0.0568371	--	--	--	0.437217	6.46484	0.06763	VATO_BOVIN V-type proton ATPase 21 kDa proteolipid subunit OS=Bos taurus GN=ATP6V0B PE=2 SV=1	7e-82
PYT11705	0.435147	8.41755	0.0516952	0.559871	7.44027	0.0752487	0.503967	7.44728	0.0676712	NDUBB_PONPY NADH dehydrogenase [ubiquinone] 1 beta subcomplex subunit 11, mitochondrial OS=Pongo pygmaeus GN=NDUFB11 PE=2 SV=1	3e-10
PYT03903	--	--	--	--	--	--	0.374932	5.53727	0.0677105	RNZ1_HUMAN Zinc phosphodiesterase ELAC protein 1 OS=Homo sapiens GN=ELAC1 PE=1 SV=2	1e-109
PYT20651	--	--	--	0.703617	7.10405	0.0990445	0.525174	7.75153	0.067751	PSMD1_PONAB 26S proteasome non-ATPase regulatory subunit 1 OS=Pongo abelii GN=PSMD1 PE=2 SV=1	1e-129
PYT05196	0.653003	6.26142	0.10429	0.784521	5.96685	0.13148	0.530847	7.82006	0.0678827	EIF3B_RAT Eukaryotic translation initiation factor 3 subunit B OS=Rattus norvegicus GN=Eif3b PE=1 SV=1	0
PYT07468	--	--	--	0.927622	6.36837	0.145661	0.470417	6.92426	0.0679375	SFPQ_HUMAN Splicing factor, proline- and glutamine-rich OS=Homo sapiens GN=SFPQ PE=1 SV=2	1e-112
PYT09313	0.687491	6.69462	0.102693	0.515562	6.4224	0.0802756	0.440265	6.48042	0.0679376	CHCH7_BOVIN Coiled-coil-helix-coiled-coil-helix domain-containing protein 7 OS=Bos taurus GN=CHCHD7 PE=3 SV=1	7e-07
PYT08554	0.849125	6.19056	0.137165	0.645355	6.21459	0.103845	0.430248	6.32715	0.0680003	UK114_CAPHI Ribonuclease UK114 OS=Capra hircus GN=HRSP12 PE=1 SV=3	4e-56
PYT25380	--	--	--	--	--	--	0.374387	5.50445	0.0680154	LACT2_CAEEL Beta-lactamase domain-containing protein 2 OS=Caenorhabditis elegans GN=lact-2 PE=4 SV=1	2e-26
PYT15438	0.891074	6.52606	0.136541	0.736766	7.02651	0.104855	0.587087	8.62588	0.0680611	TCPG_BOVIN T-complex protein 1 subunit gamma OS=Bos taurus GN=CCT3 PE=1 SV=1	0
PYT16401	0.847078	6.22828	0.136005	--	--	--	0.439108	6.45045	0.068074	PGAM5_DANRE Serine/threonine-protein phosphatase PGAM5, mitochondrial OS=Danio rerio GN=pgam5 PE=2 SV=2	1e-103
PYT20308	--	--	--	0.583712	5.3443	0.109221	0.359208	5.27494	0.0680971	CW15A_XENLA Protein CWC15 homolog A OS=Xenopus laevis GN=cwc15-a PE=2 SV=1	9e-91
PYT15909	--	--	--	0.445287	5.11663	0.0870275	0.430566	6.31965	0.0681313	TNG2_BOVIN Transport and Golgi organization protein 2 homolog OS=Bos taurus GN=TANGO2 PE=2 SV=1	3e-24
PYT10578	--	--	--	--	--	--	0.352705	5.17673	0.0681328	AP4S1_HUMAN AP-4 complex subunit sigma-1 OS=Homo sapiens GN=AP4S1 PE=2 SV=1	1e-33
PYT09842	--	--	--	--	--	--	0.443213	6.50203	0.0681653	CPR1_DROME Putative cysteine proteinase CG12163 OS=Drosophila melanogaster GN=CG12163 PE=2 SV=2	1e-105
PYT15274	0.576602	9.30042	0.0619975	0.749957	8.38199	0.0894725	0.518973	7.61251	0.0681737	TBCA_HUMAN Tubulin-specific chaperone A OS=Homo sapiens GN=TBCA PE=1 SV=3	5e-31
PYT22021	--	--	--	0.579654	6.24274	0.0928526	0.449138	6.58592	0.0681968	PFD2_HUMAN Prefoldin subunit 2 OS=Homo sapiens GN=PFDN2 PE=1 SV=1	6e-53
PYT23466	--	--	--	0.380887	6.67097	0.0570962	0.435295	6.36692	0.0683681	COXM1_HUMAN COX assembly mitochondrial protein homolog OS=Homo sapiens GN=CMC1 PE=1 SV=1	2e-22
PYT06268	--	--	--	0.636879	6.22094	0.102377	0.530761	7.76292	0.0683713	EIF3D_DANRE Eukaryotic translation initiation factor 3 subunit D OS=Danio rerio GN=eif3d PE=2 SV=1	0
PYT11251	--	--	--	0.798655	6.09058	0.13113	0.375989	5.49302	0.0684485	NHAX_BACSU Stress response protein NhaX OS=Bacillus subtilis (strain 168) GN=nhaX PE=2 SV=2	1e-12
PYT12887	0.864861	7.3348	0.117912	0.76448	7.58108	0.10084	0.551605	8.05537	0.0684767	F10A1_CHICK Hsc70-interacting protein OS=Gallus gallus GN=ST13 PE=2 SV=1	1e-119
PYT17620	--	--	--	--	--	--	0.435017	6.33925	0.0686227	DHX15_PONAB Putative pre-mRNA-splicing factor ATP-dependent RNA helicase DHX15 OS=Pongo abelii GN=DHX15 PE=2 SV=2	0
PYT01373	--	--	--	0.905794	5.40804	0.16749	0.497368	7.24503	0.0686496	RUVB2_XENLA RuvB-like 2 OS=Xenopus laevis GN=ruvbl2 PE=2 SV=1	0
PYT15140	0.761467	5.23283	0.145517	--	--	--	0.423434	6.16517	0.0686816	RT29_MOUSE 28S ribosomal protein S29, mitochondrial OS=Mus musculus GN=Dap3 PE=2 SV=1	2e-66
PYT17951	0.926605	6.16362	0.150335	0.981451	6.08629	0.161256	0.495512	7.20731	0.0687513	FKBP4_BOVIN Peptidyl-prolyl cis-trans isomerase FKBP4 OS=Bos taurus GN=FKBP4 PE=1 SV=4	1e-149
PYT14336	--	--	--	--	--	--	0.370101	5.37961	0.0687969	HOIL1_DANRE RanBP-type and C3HC4-type zinc finger-containing protein 1 OS=Danio rerio GN=rbck1 PE=2 SV=1	4e-24
PYT03661	--	--	--	--	--	--	0.369645	5.3702	0.0688327	RRFM_BOVIN Ribosome-recycling factor, mitochondrial OS=Bos taurus GN=MRRF PE=2 SV=1	1e-24
PYT00632	0.654845	8.72089	0.0750892	0.831723	8.90392	0.0934109	0.607097	8.80141	0.0689772	PPIB_BOVIN Peptidyl-prolyl cis-trans isomerase B OS=Bos taurus GN=PPIB PE=1 SV=4	5e-96
PYT21179	0.507726	6.34271	0.0800487	0.677582	6.78079	0.0999268	0.509473	7.37884	0.0690452	PRS7_MOUSE 26S protease regulatory subunit 7 OS=Mus musculus GN=Psmc2 PE=1 SV=5	0
PYT07248	0.724809	6.09018	0.119013	0.776622	5.70594	0.136108	0.438427	6.34762	0.0690695	NDUF3_MOUSE NADH dehydrogenase [ubiquinone] 1 alpha subcomplex assembly factor 3 OS=Mus musculus GN=Ndufaf3 PE=2 SV=1	2e-29
PYT09935	--	--	--	0.75314	7.1324	0.105594	0.467627	6.76769	0.0690969	BAFA_XENLA Barrier-to-autointegration factor A OS=Xenopus laevis GN=banf1-a PE=1 SV=1	4e-46
PYT06568	--	--	--	0.730356	5.58219	0.130837	0.428197	6.19654	0.0691027	RPB11_MOUSE DNA-directed RNA polymerase II subunit RPB11 OS=Mus musculus GN=Polr2j PE=2 SV=1	2e-64
PYT09512	--	--	--	--	--	--	0.388797	5.62022	0.0691783	--	--
PYT04656	--	--	--	0.686925	5.55738	0.123606	0.347202	5.01743	0.0691993	PDC6I_XENLA Programmed cell death 6-interacting protein OS=Xenopus laevis GN=pdcd6ip PE=1 SV=1	0
PYT21326	--	--	--	0.847084	5.65457	0.149805	0.439598	6.35214	0.0692047	SSU72_MOUSE RNA polymerase II subunit A C-terminal domain phosphatase SSU72 OS=Mus musculus GN=Ssu72 PE=2 SV=1	2e-98
PYT04469	0.769788	6.75173	0.114013	0.890806	5.9455	0.149829	0.455597	6.56045	0.0694461	SMCE1_RAT SWI/SNF-related matrix-associated actin-dependent regulator of chromatin subfamily E member 1 OS=Rattus norvegicus GN=Smarce1 PE=1 SV=1	9e-85
PYT24528	--	--	--	--	--	--	0.408927	5.88632	0.0694708	BRCC3_SALSA Lys-63-specific deubiquitinase BRCC36 OS=Salmo salar GN=brcc3 PE=2 SV=1	1e-115
PYT01332	0.724459	8.21062	0.0882344	0.499086	7.35534	0.0678535	0.53642	7.71921	0.0694915	IF2B_HUMAN Eukaryotic translation initiation factor 2 subunit 2 OS=Homo sapiens GN=EIF2S2 PE=1 SV=2	1e-107
PYT11199	--	--	--	--	--	--	0.410934	5.91256	0.0695018	SEC13_RAT Protein SEC13 homolog OS=Rattus norvegicus GN=Sec13 PE=1 SV=1	1e-171
PYT24035	--	--	--	--	--	--	0.370055	5.32223	0.06953	HACD2_HUMAN Very-long-chain (3R)-3-hydroxyacyl-[acyl-carrier protein] dehydratase 2 OS=Homo sapiens GN=PTPLB PE=1 SV=1	2e-80
PYT03197	--	--	--	--	--	--	0.461275	6.63221	0.0695508	IN80B_MOUSE INO80 complex subunit B OS=Mus musculus GN=Ino80b PE=1 SV=2	3e-29
PYT14501	0.732745	5.90335	0.124124	0.665818	7.43264	0.0895802	0.478106	6.86863	0.0696071	VPS4A_RAT Vacuolar protein sorting-associated protein 4A OS=Rattus norvegicus GN=Vps4a PE=2 SV=1	0
PYT19737	0.501087	7.38922	0.0678133	--	--	--	0.627927	9.01447	0.0696576	IF2B2_MOUSE Insulin-like growth factor 2 mRNA-binding protein 2 OS=Mus musculus GN=Igf2bp2 PE=1 SV=1	1e-113
PYT04557	--	--	--	--	--	--	0.414635	5.94903	0.0696979	UCHL5_MOUSE Ubiquitin carboxyl-terminal hydrolase isozyme L5 OS=Mus musculus GN=Uchl5 PE=2 SV=2	1e-168
PYT08604	--	--	--	--	--	--	0.351061	5.02879	0.0698103	FAK1_HUMAN Focal adhesion kinase 1 OS=Homo sapiens GN=PTK2 PE=1 SV=2	0
PYT05989	--	--	--	--	--	--	0.388826	5.56242	0.0699023	--	--
PYT09836	--	--	--	0.844255	5.18075	0.16296	0.460719	6.58808	0.0699322	SDHF1_BOVIN Succinate dehydrogenase assembly factor 1, mitochondrial OS=Bos taurus GN=SDHAF1 PE=3 SV=1	8e-18
PYT05092	--	--	--	--	--	--	0.442449	6.3244	0.0699591	TNNC_MIZYE Troponin C OS=Mizuhopecten yessoensis PE=1 SV=1	1e-104
PYT00404	--	--	--	--	--	--	0.650274	9.29203	0.069982	S61A2_MOUSE Protein transport protein Sec61 subunit alpha isoform 2 OS=Mus musculus GN=Sec61a2 PE=2 SV=3	0
PYT06603	--	--	--	0.588863	5.66396	0.103967	0.475656	6.7904	0.0700483	TAF12_MOUSE Transcription initiation factor TFIID subunit 12 OS=Mus musculus GN=Taf12 PE=1 SV=1	2e-64
PYT08641	--	--	--	0.826986	5.75606	0.143672	0.379151	5.4071	0.070121	HM13_HUMAN Minor histocompatibility antigen H13 OS=Homo sapiens GN=HM13 PE=1 SV=1	0
PYT21707	0.902801	5.69298	0.158581	0.550671	8.03245	0.0685559	0.54841	7.81732	0.0701532	PINK1_HUMAN Serine/threonine-protein kinase PINK1, mitochondrial OS=Homo sapiens GN=PINK1 PE=1 SV=1	2e-82
PYT11492	0.799495	6.66562	0.119943	0.690481	6.02789	0.114548	0.509666	7.25417	0.0702584	PQBP1_BOVIN Polyglutamine-binding protein 1 OS=Bos taurus GN=PQBP1 PE=2 SV=1	7e-35
PYT23764	--	--	--	0.916794	9.03645	0.101455	0.646333	9.19712	0.0702756	ZN706_CHICK Zinc finger protein 706 OS=Gallus gallus GN=ZNF706 PE=4 SV=1	3e-25
PYT05249	--	--	--	0.747544	6.03664	0.123835	0.449146	6.39072	0.0702811	LC7L3_PONAB Luc7-like protein 3 OS=Pongo abelii GN=LUC7L3 PE=2 SV=1	2e-89
PYT19511	--	--	--	0.779924	7.92694	0.0983891	0.52027	7.40109	0.0702965	DNJB6_MOUSE DnaJ homolog subfamily B member 6 OS=Mus musculus GN=Dnajb6 PE=1 SV=4	5e-48
PYT14386	--	--	--	0.6961	8.21488	0.0847365	0.525822	7.46732	0.0704164	NEDD8_DROME NEDD8 OS=Drosophila melanogaster GN=Nedd8 PE=1 SV=1	4e-46
PYT04071	--	--	--	--	--	--	0.474435	6.73733	0.0704188	ZZZ3_HUMAN ZZ-type zinc finger-containing protein 3 OS=Homo sapiens GN=ZZZ3 PE=1 SV=1	1e-115
PYT05478	--	--	--	--	--	--	0.395548	5.61093	0.0704959	Y7416_DICDI BolA-like protein DDB_G0274169 OS=Dictyostelium discoideum GN=DDB_G0274169 PE=3 SV=1	1e-35
PYT07268	--	--	--	0.683237	5.9225	0.115363	0.514523	7.28567	0.0706212	STRAP_CHICK Serine-threonine kinase receptor-associated protein OS=Gallus gallus GN=STRAP PE=2 SV=2	1e-154
PYT05727	--	--	--	--	--	--	0.3859	5.46169	0.0706559	MET14_DANRE Methyltransferase-like protein 14 OS=Danio rerio GN=mettl14 PE=2 SV=1	1e-171
PYT17488	--	--	--	--	--	--	0.354054	5.01051	0.0706621	LYAR_MOUSE Cell growth-regulating nucleolar protein OS=Mus musculus GN=Lyar PE=1 SV=2	6e-67
PYT13465	--	--	--	0.47188	6.71637	0.0702582	0.481883	6.81761	0.0706821	AATM_RAT Aspartate aminotransferase, mitochondrial OS=Rattus norvegicus GN=Got2 PE=1 SV=2	0
PYT08970	--	--	--	0.672464	7.25178	0.092731	0.496385	7.00595	0.0708519	--	--
PYT23128	--	--	--	0.813754	5.56264	0.146289	0.431749	6.08838	0.0709136	CHTOP_MOUSE Chromatin target of PRMT1 protein OS=Mus musculus GN=Chtop PE=1 SV=2	4e-09
PYT16579	0.479101	6.24001	0.0767789	0.783012	5.3801	0.145539	0.46111	6.49543	0.0709899	CCD86_PONAB Coiled-coil domain-containing protein 86 OS=Pongo abelii GN=CCDC86 PE=2 SV=1	4e-18
PYT11136	0.553832	5.05995	0.109454	--	--	--	0.430422	6.05889	0.0710397	REXO4_HUMAN RNA exonuclease 4 OS=Homo sapiens GN=REXO4 PE=1 SV=2	1e-74
PYT10151	--	--	--	--	--	--	0.389359	5.47979	0.0710537	COQ6_XENTR Ubiquinone biosynthesis monooxygenase COQ6 OS=Xenopus tropicalis GN=coq6 PE=2 SV=1	8e-58
PYT23948	--	--	--	--	--	--	0.504746	7.10315	0.0710595	GEMI7_MOUSE Gem-associated protein 7 OS=Mus musculus GN=Gemin7 PE=2 SV=1	2e-12
PYT01178	--	--	--	0.945337	5.39044	0.175373	0.537767	7.56521	0.0710842	UNG_HUMAN Uracil-DNA glycosylase OS=Homo sapiens GN=UNG PE=1 SV=2	1e-118
PYT07052	--	--	--	--	--	--	0.409814	5.76513	0.071085	CAF17_DANRE Putative transferase CAF17 homolog, mitochondrial OS=Danio rerio GN=iba57 PE=2 SV=1	9e-75
PYT15003	--	--	--	0.41428	5.95647	0.0695512	0.483799	6.80065	0.0711401	B2CL1_RAT Bcl-2-like protein 1 OS=Rattus norvegicus GN=Bcl2l1 PE=1 SV=2	5e-16
PYT16839	--	--	--	--	--	--	0.435564	6.12063	0.0711632	MZT2_DANRE Mitotic-spindle organizing protein 2 OS=Danio rerio GN=mzt2 PE=2 SV=1	6e-20
PYT10248	0.499819	7.53953	0.0662931	0.715171	7.12721	0.100344	0.506699	7.10961	0.0712696	YPEL5_PONAB Protein yippee-like 5 OS=Pongo abelii GN=YPEL5 PE=2 SV=1	1e-76
PYT04146	0.697482	7.56286	0.0922246	0.831668	7.57906	0.109732	0.542096	7.60489	0.0712826	DOD_DROME Putative peptidyl-prolyl cis-trans isomerase dodo OS=Drosophila melanogaster GN=dod PE=2 SV=3	6e-68
PYT15363	--	--	--	--	--	--	0.394737	5.53375	0.0713327	MPP10_MOUSE U3 small nucleolar ribonucleoprotein protein MPP10 OS=Mus musculus GN=Mphosph10 PE=1 SV=2	1e-108
PYT10198	0.7369	6.26185	0.117681	0.857626	7.08117	0.121114	0.579955	8.12009	0.0714222	PSA6_RAT Proteasome subunit alpha type-6 OS=Rattus norvegicus GN=Psma6 PE=1 SV=1	1e-155
PYT06358	--	--	--	--	--	--	0.397203	5.55543	0.0714982	ELP6_XENTR Elongator complex protein 6 OS=Xenopus tropicalis GN=elp6 PE=2 SV=2	1e-43
PYT16517	--	--	--	0.758871	5.6494	0.134328	0.397535	5.55552	0.0715568	SKA2_DANRE Spindle and kinetochore-associated protein 2 OS=Danio rerio GN=ska2 PE=2 SV=2	2e-17
PYT21335	0.859116	8.76692	0.0979952	0.736667	7.66779	0.0960728	0.586135	8.19039	0.0715637	SSRG_RAT Translocon-associated protein subunit gamma OS=Rattus norvegicus GN=Ssr3 PE=2 SV=2	2e-89
PYT13945	0.854287	5.39745	0.158276	--	--	--	0.44512	6.21276	0.0716462	SF3B3_HUMAN Splicing factor 3B subunit 3 OS=Homo sapiens GN=SF3B3 PE=1 SV=4	0
PYT17721	--	--	--	0.482537	6.11547	0.0789043	0.42236	5.89199	0.0716838	--	--
PYT14814	--	--	--	--	--	--	0.427662	5.96474	0.0716983	NAA35_MACFA N-alpha-acetyltransferase 35, NatC auxiliary subunit OS=Macaca fascicularis GN=NAA35 PE=2 SV=1	0
PYT03000	0.429004	8.31478	0.0515953	0.494967	7.74877	0.0638769	0.558529	7.78935	0.0717042	NDUA5_CAEEL Probable NADH dehydrogenase [ubiquinone] 1 alpha subcomplex subunit 5 OS=Caenorhabditis elegans GN=C33A12.1 PE=3 SV=1	5e-36
PYT05861	--	--	--	0.776955	5.38471	0.144289	0.485643	6.7713	0.0717208	PSD12_MOUSE 26S proteasome non-ATPase regulatory subunit 12 OS=Mus musculus GN=Psmd12 PE=1 SV=4	0
PYT14047	--	--	--	0.792048	5.37787	0.147279	0.508213	7.0777	0.0718049	CNOT1_HUMAN CCR4-NOT transcription complex subunit 1 OS=Homo sapiens GN=CNOT1 PE=1 SV=2	0
PYT19803	0.486731	5.21871	0.0932665	--	--	--	0.421726	5.87068	0.071836	ZN622_MOUSE Zinc finger protein 622 OS=Mus musculus GN=Znf622 PE=2 SV=1	3e-72
PYT16221	0.880634	5.99219	0.146964	0.676325	6.64224	0.101822	0.527531	7.34329	0.0718386	NDUS8_MOUSE NADH dehydrogenase [ubiquinone] iron-sulfur protein 8, mitochondrial OS=Mus musculus GN=Ndufs8 PE=1 SV=1	1e-69
PYT01645	--	--	--	--	--	--	0.414761	5.77281	0.0718474	DDX47_BOVIN Probable ATP-dependent RNA helicase DDX47 OS=Bos taurus GN=DDX47 PE=2 SV=1	3e-08
PYT00382	0.667898	6.07762	0.109895	0.447077	5.987	0.0746746	0.3898	5.4182	0.0719427	UBQL1_RAT Ubiquilin-1 OS=Rattus norvegicus GN=Ubqln1 PE=1 SV=1	0
PYT14890	--	--	--	0.816434	5.98302	0.136459	0.526007	7.30625	0.0719941	RB27C_DROME Heterogeneous nuclear ribonucleoprotein 27C OS=Drosophila melanogaster GN=Hrb27C PE=1 SV=2	4e-62
PYT21344	0.354326	5.44675	0.0650527	--	--	--	0.456934	6.34619	0.0720012	SCO1_MOUSE Protein SCO1 homolog, mitochondrial OS=Mus musculus GN=Sco1 PE=2 SV=1	1e-60
PYT14161	--	--	--	--	--	--	0.467935	6.49834	0.0720084	RPP29_MOUSE Ribonuclease P protein subunit p29 OS=Mus musculus GN=Pop4 PE=2 SV=1	1e-49
PYT11855	--	--	--	--	--	--	0.398119	5.52684	0.0720338	HAUS7_MOUSE HAUS augmin-like complex subunit 7 OS=Mus musculus GN=Haus7 PE=1 SV=2	3e-06
PYT11624	--	--	--	--	--	--	0.362447	5.02756	0.0720921	UBA3_DANRE NEDD8-activating enzyme E1 catalytic subunit OS=Danio rerio GN=uba3 PE=2 SV=1	0
PYT11194	--	--	--	--	--	--	0.438435	6.07543	0.0721653	--	--
PYT04404	0.907096	5.86766	0.154593	0.700412	5.7391	0.122042	0.440668	6.10611	0.0721684	PRC2C_MOUSE Protein PRRC2C OS=Mus musculus GN=Prrc2c PE=1 SV=3	2e-19
PYT00862	--	--	--	--	--	--	0.802136	11.1061	0.0722251	--	--
PYT09062	--	--	--	0.775428	7.76418	0.0998725	0.478609	6.6223	0.0722723	SDCB1_MOUSE Syntenin-1 OS=Mus musculus GN=Sdcbp PE=2 SV=1	1e-112
PYT14715	--	--	--	0.66763	5.95692	0.112076	0.490958	6.79092	0.0722962	COPE_PONAB Coatomer subunit epsilon OS=Pongo abelii GN=COPE PE=2 SV=1	1e-145
PYT05986	--	--	--	0.875036	7.95103	0.110053	0.660935	9.13954	0.0723161	SRSF2_CHICK Serine/arginine-rich splicing factor 2 OS=Gallus gallus GN=SRSF2 PE=2 SV=1	2e-58
PYT20218	0.61124	5.57292	0.10968	0.413438	5.32454	0.0776476	0.422234	5.83464	0.0723667	--	--
PYT01543	0.827295	5.48974	0.150699	0.617048	5.08709	0.121297	0.468922	6.47935	0.0723718	SSA27_HUMAN Sjoegren syndrome/scleroderma autoantigen 1 OS=Homo sapiens GN=SSSCA1 PE=1 SV=1	5e-37
PYT14242	--	--	--	0.605027	6.62533	0.0913203	0.460223	6.35731	0.0723928	PDCD5_MOUSE Programmed cell death protein 5 OS=Mus musculus GN=Pdcd5 PE=1 SV=3	2e-35
PYT09525	--	--	--	--	--	--	0.458872	6.33346	0.072452	UBE2T_DANRE Ubiquitin-conjugating enzyme E2 T OS=Danio rerio GN=ube2t PE=2 SV=1	8e-81
PYT10453	--	--	--	0.966496	5.54754	0.174221	0.504958	6.96238	0.0725266	EFC11_RAT EF-hand calcium-binding domain-containing protein 11 OS=Rattus norvegicus GN=Efcab11 PE=2 SV=1	9e-39
PYT22824	0.721025	5.30033	0.136034	--	--	--	0.441823	6.09052	0.0725427	--	--
PYT21909	--	--	--	--	--	--	0.443433	6.10983	0.0725769	RXRG_CHICK Retinoic acid receptor RXR-gamma OS=Gallus gallus GN=RXRG PE=2 SV=1	2e-69
PYT10797	--	--	--	0.642709	5.35301	0.120065	0.391912	5.39655	0.0726227	SNW1_BOVIN SNW domain-containing protein 1 OS=Bos taurus GN=SNW1 PE=2 SV=1	0
PYT09451	0.895157	5.02603	0.178104	--	--	--	0.427967	5.89182	0.0726375	TTC9C_MACFA Tetratricopeptide repeat protein 9C OS=Macaca fascicularis GN=TTC9C PE=2 SV=1	3e-34
PYT17922	--	--	--	--	--	--	0.410919	5.64909	0.0727407	NOSIP_XENTR Nitric oxide synthase-interacting protein OS=Xenopus tropicalis GN=nosip PE=2 SV=1	2e-99
PYT02172	0.564507	7.07598	0.0797779	0.299524	6.60243	0.0453658	0.425632	5.85066	0.0727493	LTOR5_NEMVE Ragulator complex protein LAMTOR5 homolog OS=Nematostella vectensis GN=v1g226489 PE=3 SV=1	4e-19
PYT23753	--	--	--	--	--	--	0.379153	5.20721	0.0728131	TDRD7_CHICK Tudor domain-containing protein 7 OS=Gallus gallus GN=TDRD7 PE=2 SV=1	1e-17
PYT03300	--	--	--	--	--	--	0.45655	6.2655	0.0728672	F207A_MOUSE Protein FAM207A OS=Mus musculus GN=Fam207a PE=1 SV=1	2e-11
PYT16859	--	--	--	--	--	--	0.365046	5.00764	0.0728978	CD2B2_MOUSE CD2 antigen cytoplasmic tail-binding protein 2 OS=Mus musculus GN=Cd2bp2 PE=1 SV=1	8e-66
PYT11475	0.488449	7.7258	0.063223	0.637169	8.01585	0.0794886	0.647064	8.87465	0.0729115	MPPB_HUMAN Mitochondrial-processing peptidase subunit beta OS=Homo sapiens GN=PMPCB PE=1 SV=2	0
PYT03172	0.85967	5.97351	0.143914	0.555103	6.23951	0.0889659	0.475068	6.51279	0.0729438	DECR_RAT 2,4-dienoyl-CoA reductase, mitochondrial OS=Rattus norvegicus GN=Decr1 PE=1 SV=2	1e-142
PYT11025	0.834409	5.7698	0.144617	--	--	--	0.465248	6.37171	0.0730179	IMP4_RAT U3 small nucleolar ribonucleoprotein protein IMP4 OS=Rattus norvegicus GN=Imp4 PE=2 SV=1	1e-138
PYT10088	--	--	--	--	--	--	0.600374	8.22048	0.0730339	SMD2_MOUSE Small nuclear ribonucleoprotein Sm D2 OS=Mus musculus GN=Snrpd2 PE=1 SV=1	2e-56
PYT18740	--	--	--	0.605932	7.37324	0.0821799	0.566004	7.7485	0.0730469	MYEF2_MOUSE Myelin expression factor 2 OS=Mus musculus GN=Myef2 PE=1 SV=1	4e-68
PYT08957	--	--	--	--	--	--	0.511734	7.00541	0.0730484	VLDLR_MOUSE Very low-density lipoprotein receptor OS=Mus musculus GN=Vldlr PE=1 SV=1	0
PYT08726	0.915602	6.9403	0.131925	--	--	--	0.523167	7.16056	0.0730623	ASF1A_MOUSE Histone chaperone ASF1A OS=Mus musculus GN=Asf1a PE=2 SV=1	1e-87
PYT08529	--	--	--	--	--	--	0.458073	6.26699	0.0730929	BRX1_BOVIN Ribosome biogenesis protein BRX1 homolog OS=Bos taurus GN=BRIX1 PE=2 SV=1	1e-132
PYT21773	--	--	--	0.698991	6.63298	0.105381	0.452356	6.18786	0.0731039	UB2J2_MOUSE Ubiquitin-conjugating enzyme E2 J2 OS=Mus musculus GN=Ube2j2 PE=1 SV=1	1e-116
PYT04955	--	--	--	--	--	--	0.421443	5.76124	0.0731515	RM45_DROME Probable 39S ribosomal protein L45, mitochondrial OS=Drosophila melanogaster GN=mRpL45 PE=2 SV=1	2e-70
PYT08800	--	--	--	--	--	--	0.411905	5.62877	0.0731785	BABA1_DANRE BRISC and BRCA1-A complex member 1 OS=Danio rerio GN=babam1 PE=2 SV=2	5e-56
PYT16682	--	--	--	--	--	--	0.37381	5.10561	0.0732156	PROF_HELCR Profilin OS=Heliocidaris crassispina PE=1 SV=2	6e-67
PYT00567	0.988193	6.38248	0.154829	0.604552	5.14419	0.117521	0.505716	6.90705	0.0732175	TR112_MOUSE tRNA methyltransferase 112 homolog OS=Mus musculus GN=Trmt112 PE=2 SV=1	6e-47
PYT12657	0.752105	8.09584	0.0929001	0.720007	7.0438	0.102219	0.536927	7.33322	0.0732185	--	--
PYT17955	--	--	--	--	--	--	0.445266	6.07548	0.0732889	COMD9_BOVIN COMM domain-containing protein 9 OS=Bos taurus GN=COMMD9 PE=2 SV=1	6e-64
PYT19170	--	--	--	--	--	--	0.378896	5.16238	0.0733956	WDR75_XENLA WD repeat-containing protein 75 OS=Xenopus laevis GN=wdr75 PE=2 SV=1	1e-170
PYT19655	--	--	--	--	--	--	0.457936	6.23272	0.0734729	DUS3L_XENLA tRNA-dihydrouridine(47) synthase [NAD(P)(+)]-like OS=Xenopus laevis GN=dus3l PE=2 SV=1	0
PYT07133	0.761929	6.78728	0.112258	0.944926	5.18648	0.18219	0.455298	6.19409	0.0735052	RT06_DROME Probable 28S ribosomal protein S6, mitochondrial OS=Drosophila melanogaster GN=mRpS6 PE=1 SV=1	1e-23
PYT16045	0.254527	6.51738	0.0390536	0.891028	5.12219	0.173954	0.464491	6.31355	0.0735705	TIM10_XENTR Mitochondrial import inner membrane translocase subunit Tim10 OS=Xenopus tropicalis GN=timm10 PE=3 SV=1	1e-22
PYT25772	0.622578	5.46814	0.113856	0.53519	5.23865	0.102162	0.439887	5.97789	0.0735856	EXOS1_MOUSE Exosome complex component CSL4 OS=Mus musculus GN=Exosc1 PE=2 SV=1	1e-42
PYT19215	--	--	--	0.586751	7.30865	0.0802817	0.59616	8.10062	0.0735944	CH10_ORYLA 10 kDa heat shock protein, mitochondrial OS=Oryzias latipes GN=hspe1 PE=3 SV=1	4e-37
PYT23434	--	--	--	--	--	--	0.408582	5.54976	0.0736215	UQCC_HUMAN Ubiquinol-cytochrome c reductase complex chaperone CBP3 homolog OS=Homo sapiens GN=UQCC PE=1 SV=3	5e-38
PYT05763	--	--	--	0.773347	6.4898	0.119164	0.465689	6.32437	0.073634	TMM72_MOUSE Transmembrane protein 72 OS=Mus musculus GN=Tmem72 PE=2 SV=1	1e-08
PYT20342	--	--	--	0.850834	8.60492	0.0988777	0.585279	7.94092	0.0737041	ITM2B_BOVIN Integral membrane protein 2B OS=Bos taurus GN=ITM2B PE=2 SV=1	1e-15
PYT20222	0.624082	6.29157	0.0991934	0.689044	6.60825	0.10427	0.52333	7.09837	0.0737254	ESTD_RAT S-formylglutathione hydrolase OS=Rattus norvegicus GN=Esd PE=1 SV=1	1e-159
PYT06750	0.561569	5.22388	0.1075	--	--	--	0.44027	5.97137	0.0737302	UT14B_MOUSE U3 small nucleolar RNA-associated protein 14 homolog B OS=Mus musculus GN=Utp14b PE=1 SV=2	1e-106
PYT05409	0.349071	8.94524	0.039023	0.640463	9.77556	0.0655168	0.714099	9.67175	0.0738335	4EBP2_HUMAN Eukaryotic translation initiation factor 4E-binding protein 2 OS=Homo sapiens GN=EIF4EBP2 PE=1 SV=1	1e-31
PYT10628	--	--	--	0.864329	6.52695	0.132425	0.537989	7.28489	0.0738499	LIN52_CHICK Protein lin-52 homolog OS=Gallus gallus GN=LIN52 PE=3 SV=1	2e-49
PYT07562	--	--	--	--	--	--	0.448031	6.05116	0.0740404	CDC5L_MOUSE Cell division cycle 5-like protein OS=Mus musculus GN=Cdc5l PE=1 SV=2	0
PYT08038	--	--	--	--	--	--	0.461946	6.23462	0.0740937	CGL_PIG Cystathionine gamma-lyase OS=Sus scrofa GN=CTH PE=2 SV=1	0
PYT20192	0.741458	8.44578	0.0877903	--	--	--	0.498897	6.73125	0.0741165	SPCS2_XENTR Probable signal peptidase complex subunit 2 OS=Xenopus tropicalis GN=spcs2 PE=2 SV=1	1e-71
PYT00162	--	--	--	--	--	--	0.405329	5.465	0.0741681	TRIP4_HUMAN Activating signal cointegrator 1 OS=Homo sapiens GN=TRIP4 PE=1 SV=4	1e-171
PYT18989	--	--	--	--	--	--	0.38634	5.20733	0.0741916	METL2_BOVIN Methyltransferase-like protein 2 OS=Bos taurus GN=METTL2 PE=2 SV=1	1e-141
PYT17727	--	--	--	0.688606	5.03337	0.136808	0.388484	5.23308	0.0742362	--	--
PYT04254	--	--	--	--	--	--	0.400842	5.39938	0.0742386	SWI5_SALSA DNA repair protein SWI5 homolog OS=Salmo salar GN=swi5 PE=2 SV=1	3e-20
PYT05108	--	--	--	0.761352	5.70912	0.133357	0.449051	6.04206	0.0743208	LENG8_XENLA Leukocyte receptor cluster member 8 homolog OS=Xenopus laevis GN=leng8 PE=2 SV=1	1e-129
PYT06559	--	--	--	0.598073	8.19134	0.0730128	0.553104	7.43703	0.0743717	BUD31_BRABE Protein BUD31 homolog OS=Branchiostoma belcheri PE=2 SV=1	1e-97
PYT05840	--	--	--	0.779865	7.46885	0.104416	0.600564	8.07238	0.0743974	G3BP2_MOUSE Ras GTPase-activating protein-binding protein 2 OS=Mus musculus GN=G3bp2 PE=1 SV=2	1e-105
PYT17091	--	--	--	--	--	--	0.387137	5.20347	0.0743997	DTX3_PONAB Probable E3 ubiquitin-protein ligase DTX3 OS=Pongo abelii GN=DTX3 PE=2 SV=1	5e-72
PYT06238	0.69854	5.93641	0.11767	0.565756	5.97263	0.0947248	0.46844	6.29473	0.0744178	WIPI2_CHICK WD repeat domain phosphoinositide-interacting protein 2 OS=Gallus gallus GN=WIPI2 PE=2 SV=1	0
PYT05456	--	--	--	0.659443	7.471	0.0882671	0.617033	8.28031	0.0745182	CBX7_HUMAN Chromobox protein homolog 7 OS=Homo sapiens GN=CBX7 PE=1 SV=1	8e-17
PYT05210	0.649828	5.29309	0.122769	--	--	--	0.496732	6.65661	0.0746224	NOL12_DANRE Nucleolar protein 12 OS=Danio rerio GN=nol12 PE=2 SV=1	4e-09
PYT06209	--	--	--	0.583002	6.12114	0.095244	0.502826	6.73791	0.0746264	LC7L2_HUMAN Putative RNA-binding protein Luc7-like 2 OS=Homo sapiens GN=LUC7L2 PE=1 SV=2	1e-126
PYT19976	0.674669	7.52787	0.0896228	0.699948	8.46166	0.08272	0.609395	8.15993	0.0746814	ARGLA_DANRE Arginine and glutamate-rich protein 1-A OS=Danio rerio GN=arglu1a PE=2 SV=1	2e-49
PYT07878	0.30132	5.48796	0.0549056	--	--	--	0.474968	6.3586	0.0746969	RM19_DROME 39S ribosomal protein L19, mitochondrial OS=Drosophila melanogaster GN=mRpL19 PE=2 SV=1	6e-74
PYT18302	--	--	--	0.648986	7.01347	0.0925342	0.549582	7.35323	0.0747401	RU17_DROME U1 small nuclear ribonucleoprotein 70 kDa OS=Drosophila melanogaster GN=snRNP-U1-70K PE=1 SV=2	1e-83
PYT18625	--	--	--	--	--	--	0.461726	6.17203	0.0748095	CPSF6_DANRE Cleavage and polyadenylation specificity factor subunit 6 OS=Danio rerio GN=cpsf6 PE=2 SV=1	1e-50
PYT25033	--	--	--	--	--	--	0.408386	5.45826	0.0748197	Y2308_BORPE Probable transcriptional regulatory protein BP2308 OS=Bordetella pertussis (strain Tohama I / ATCC BAA-589 / NCTC 13251) GN=BP2308 PE=3 SV=1	1e-12
PYT08929	--	--	--	--	--	--	0.375795	5.02013	0.0748575	TOE1_MOUSE Target of EGR1 protein 1 OS=Mus musculus GN=Toe1 PE=2 SV=1	1e-117
PYT20044	0.877946	5.76851	0.152196	--	--	--	0.684777	9.14095	0.074913	TBA1_DROME Tubulin alpha-1 chain OS=Drosophila melanogaster GN=alphaTub84B PE=2 SV=1	0
PYT14224	--	--	--	0.661259	7.96759	0.0829937	0.49921	6.66104	0.0749448	RAB2_LYMST Ras-related protein Rab-2 OS=Lymnaea stagnalis GN=RAB2 PE=2 SV=1	1e-145
PYT20163	0.894547	7.02946	0.127257	--	--	--	0.549653	7.333	0.0749561	ICLN_XENLA Methylosome subunit pICln OS=Xenopus laevis GN=clns1a PE=2 SV=1	6e-43
PYT14210	0.508327	5.11526	0.0993746	--	--	--	0.495776	6.60915	0.0750135	FEN1_NEMVE Flap endonuclease 1 OS=Nematostella vectensis GN=FEN1 PE=3 SV=1	0
PYT11465	--	--	--	0.949832	7.10117	0.133757	0.506518	6.75009	0.0750387	PIM3_COTJA Serine/threonine-protein kinase pim-3 OS=Coturnix coturnix japonica GN=PIM3 PE=2 SV=1	1e-128
PYT11571	--	--	--	--	--	--	0.420691	5.60402	0.0750695	MED20_ANOGA Mediator of RNA polymerase II transcription subunit 20 OS=Anopheles gambiae GN=MED20 PE=3 SV=6	6e-67
PYT14753	0.643911	9.54673	0.0674483	0.437044	8.49831	0.0514272	0.638023	8.49684	0.0750894	COX5A_CAEEL Cytochrome c oxidase subunit 5A, mitochondrial OS=Caenorhabditis elegans GN=cco-2 PE=1 SV=2	2e-21
PYT05670	0.867973	5.2085	0.166646	0.686489	5.44212	0.126144	0.438817	5.84313	0.0750996	CSN1_XENLA COP9 signalosome complex subunit 1 OS=Xenopus laevis GN=csn1 PE=2 SV=1	0
PYT01970	0.783841	8.97468	0.0873392	0.861749	10.1086	0.085249	0.699018	9.28958	0.0752475	CATL_DROME Cathepsin L OS=Drosophila melanogaster GN=Cp1 PE=2 SV=2	5e-99
PYT19809	0.627069	7.12317	0.0880323	0.496212	6.94405	0.0714585	0.562717	7.47408	0.0752891	NDUS1_HUMAN NADH-ubiquinone oxidoreductase 75 kDa subunit, mitochondrial OS=Homo sapiens GN=NDUFS1 PE=1 SV=3	0
PYT23572	--	--	--	--	--	--	0.425311	5.6427	0.0753736	DDX54_MOUSE ATP-dependent RNA helicase DDX54 OS=Mus musculus GN=Ddx54 PE=1 SV=1	0
PYT19213	0.676296	5.44204	0.124273	--	--	--	0.377474	5.00697	0.0753897	WDR12_IXOSC Ribosome biogenesis protein WDR12 homolog OS=Ixodes scapularis GN=ISCW009002 PE=3 SV=1	1e-157
PYT15342	--	--	--	--	--	--	0.388323	5.14651	0.0754537	LEG4_BOVIN Galectin-4 OS=Bos taurus GN=LGALS4 PE=2 SV=1	3e-60
PYT17918	0.768624	6.74496	0.113955	0.905961	7.49633	0.120854	0.52052	6.88973	0.0755502	CALUB_SALSA Calumenin-B OS=Salmo salar GN=calub PE=2 SV=1	1e-112
PYT12702	0.612185	5.17815	0.118225	0.727342	5.54659	0.131133	0.44116	5.83395	0.0756195	YIPF5_XENLA Protein YIPF5 OS=Xenopus laevis GN=yipf5 PE=2 SV=1	5e-92
PYT21303	--	--	--	--	--	--	0.399169	5.2669	0.0757882	GSTK1_HUMAN Glutathione S-transferase kappa 1 OS=Homo sapiens GN=GSTK1 PE=1 SV=3	4e-69
PYT18126	--	--	--	--	--	--	0.402896	5.31406	0.0758169	INT12_BOVIN Integrator complex subunit 12 OS=Bos taurus GN=INTS12 PE=2 SV=1	5e-53
PYT08590	--	--	--	0.989555	9.80011	0.100974	0.684128	9.02107	0.0758367	CALR_PIG Calreticulin OS=Sus scrofa GN=CALR PE=1 SV=3	0
PYT10404	--	--	--	--	--	--	0.574471	7.56708	0.0759172	SELW_CHICK Selenoprotein W OS=Gallus gallus GN=SEPW1 PE=2 SV=1	2e-20
PYT11371	--	--	--	0.791538	6.01552	0.131583	0.47606	6.27032	0.0759228	EMC3_DANRE ER membrane protein complex subunit 3 OS=Danio rerio GN=emc3 PE=2 SV=1	1e-108
PYT12544	--	--	--	0.85495	6.11356	0.139845	0.507188	6.67215	0.0760157	TPPC2_PONAB Trafficking protein particle complex subunit 2 OS=Pongo abelii GN=TRAPPC2 PE=2 SV=1	3e-73
PYT08629	0.759028	7.06454	0.107442	0.596948	6.50961	0.0917025	0.471418	6.20078	0.0760257	GPX4_CITSI Probable phospholipid hydroperoxide glutathione peroxidase OS=Citrus sinensis GN=CSA PE=1 SV=1	2e-28
PYT15040	--	--	--	0.719028	8.01403	0.0897211	0.535063	7.03764	0.0760288	--	--
PYT13845	--	--	--	0.630944	6.52432	0.0967065	0.440819	5.79305	0.0760943	EMC4_XENTR ER membrane protein complex subunit 4 OS=Xenopus tropicalis GN=emc4 PE=2 SV=1	1e-57
PYT11944	--	--	--	0.866595	7.27489	0.119121	0.533642	7.00354	0.0761959	ADRL_DROME ADIPOR-like receptor CG5315 OS=Drosophila melanogaster GN=CG5315 PE=2 SV=2	1e-154
PYT00112	--	--	--	--	--	--	0.429703	5.63938	0.0761968	DNAJ_GEOSE Chaperone protein DnaJ OS=Geobacillus stearothermophilus GN=dnaJ PE=3 SV=1	3e-16
PYT18864	--	--	--	--	--	--	0.385974	5.06429	0.0762149	MET15_PONAB Probable methyltransferase-like protein 15 OS=Pongo abelii GN=METTL15 PE=2 SV=1	1e-107
PYT01386	--	--	--	--	--	--	0.484349	6.35041	0.0762706	FAAA_BOVIN Fumarylacetoacetase OS=Bos taurus GN=FAH PE=2 SV=1	0
PYT07627	0.881234	6.75275	0.1305	0.74636	7.19216	0.103774	0.59773	7.83575	0.0762824	PSA1_MOUSE Proteasome subunit alpha type-1 OS=Mus musculus GN=Psma1 PE=1 SV=1	1e-150
PYT25143	--	--	--	--	--	--	0.509407	6.67761	0.0762857	PTTG_MOUSE Pituitary tumor-transforming gene 1 protein-interacting protein OS=Mus musculus GN=Pttg1ip PE=1 SV=1	3e-29
PYT20294	0.553278	8.44974	0.0654787	0.519084	8.37727	0.0619634	0.673139	8.80946	0.0764109	--	--
PYT01815	--	--	--	0.497156	6.57683	0.0755921	0.472568	6.18125	0.0764519	SRP54_MOUSE Signal recognition particle 54 kDa protein OS=Mus musculus GN=Srp54 PE=1 SV=2	0
PYT26149	--	--	--	--	--	--	0.397627	5.19443	0.0765487	--	--
PYT04718	--	--	--	--	--	--	0.419868	5.48367	0.076567	WDR46_HUMAN WD repeat-containing protein 46 OS=Homo sapiens GN=WDR46 PE=1 SV=3	1e-173
PYT07808	--	--	--	0.677912	6.06935	0.111694	0.525172	6.85315	0.0766323	SRRM1_CHICK Serine/arginine repetitive matrix protein 1 OS=Gallus gallus GN=SRRM1 PE=2 SV=1	5e-59
PYT08137	--	--	--	--	--	--	0.413751	5.39784	0.0766513	LTV1_XENLA Protein LTV1 homolog OS=Xenopus laevis GN=ltv1 PE=2 SV=1	1e-126
PYT07870	--	--	--	0.896717	7.0271	0.127608	0.535275	6.97613	0.0767294	CSDE1_HUMAN Cold shock domain-containing protein E1 OS=Homo sapiens GN=CSDE1 PE=1 SV=2	0
PYT05634	0.938003	6.9219	0.135512	0.450059	7.83535	0.0574395	0.62441	8.13367	0.0767685	SPSB3_HUMAN SPRY domain-containing SOCS box protein 3 OS=Homo sapiens GN=SPSB3 PE=1 SV=2	2e-40
PYT20209	--	--	--	--	--	--	0.52829	6.87759	0.0768132	LAMP1_CHICK Lysosome-associated membrane glycoprotein 1 OS=Gallus gallus GN=LAMP1 PE=2 SV=1	4e-43
PYT07816	--	--	--	--	--	--	0.394529	5.13498	0.0768316	TM216_DANRE Transmembrane protein 216 OS=Danio rerio GN=tmem216 PE=3 SV=1	1e-30
PYT05052	--	--	--	0.58325	6.59797	0.0883984	0.572138	7.43708	0.0769305	--	--
PYT05852	0.280949	6.52724	0.0430425	0.800554	7.58283	0.105575	0.546718	7.10592	0.0769383	MOB1_DROME MOB kinase activator-like 1 OS=Drosophila melanogaster GN=mats PE=1 SV=1	1e-144
PYT05628	0.55902	9.04163	0.0618273	--	--	--	0.680459	8.8422	0.0769558	PDIA1_RABIT Protein disulfide-isomerase OS=Oryctolagus cuniculus GN=P4HB PE=2 SV=1	0
PYT07396	0.992703	7.64263	0.12989	0.627898	6.19956	0.101281	0.438735	5.69601	0.077025	ADX_PIG Adrenodoxin, mitochondrial OS=Sus scrofa GN=FDX1 PE=1 SV=2	3e-47
PYT09419	0.679978	8.5863	0.0791933	--	--	--	0.613991	7.96879	0.0770494	NPC2_PANTR Epididymal secretory protein E1 OS=Pan troglodytes GN=NPC2 PE=2 SV=1	7e-20
PYT04546	0.802235	5.13139	0.156339	--	--	--	0.41352	5.365	0.0770773	TM2D1_DANRE TM2 domain-containing protein 1 OS=Danio rerio GN=tm2d1 PE=2 SV=1	2e-54
PYT17973	--	--	--	--	--	--	0.394692	5.12003	0.0770878	C19L1_XENLA CWF19-like protein 1 OS=Xenopus laevis GN=cwf19l1 PE=2 SV=1	0
PYT15701	0.920135	7.86638	0.116971	0.595823	8.40546	0.0708852	0.614303	7.96269	0.0771477	UB2L3_MOUSE Ubiquitin-conjugating enzyme E2 L3 OS=Mus musculus GN=Ube2l3 PE=2 SV=1	1e-76
PYT23952	0.86651	7.48883	0.115707	--	--	--	0.686164	8.88951	0.077188	TCPA_CRIGR T-complex protein 1 subunit alpha OS=Cricetulus griseus GN=TCP1 PE=2 SV=1	0
PYT04033	0.283346	8.20913	0.0345159	0.591983	7.81208	0.075778	0.601704	7.79372	0.0772037	NDUA8_PONPY NADH dehydrogenase [ubiquinone] 1 alpha subcomplex subunit 8 OS=Pongo pygmaeus GN=NDUFA8 PE=2 SV=1	9e-30
PYT06699	--	--	--	--	--	--	0.418113	5.40212	0.0773979	HGD_MOUSE Homogentisate 1,2-dioxygenase OS=Mus musculus GN=Hgd PE=1 SV=2	0
PYT05726	0.449109	8.33632	0.0538739	0.591942	8.01035	0.0738971	0.689859	8.91103	0.0774164	QCR2_RAT Cytochrome b-c1 complex subunit 2, mitochondrial OS=Rattus norvegicus GN=Uqcrc2 PE=1 SV=2	2e-77
PYT08022	--	--	--	--	--	--	0.523609	6.75863	0.0774726	PK1IP_DANRE p21-activated protein kinase-interacting protein 1-like OS=Danio rerio GN=pak1ip1 PE=2 SV=1	6e-79
PYT10746	0.245051	5.54329	0.0442068	0.786544	5.32991	0.147572	0.506791	6.53683	0.0775286	NDUF5_DANRE NADH dehydrogenase [ubiquinone] 1 alpha subcomplex assembly factor 5 OS=Danio rerio GN=ndufaf5 PE=2 SV=1	1e-124
PYT13355	0.844373	5.76311	0.146513	0.737104	7.62794	0.0966321	0.631462	8.13616	0.0776118	--	--
PYT18351	--	--	--	0.617972	8.43993	0.0732201	0.661093	8.50991	0.0776851	PURA_HUMAN Transcriptional activator protein Pur-alpha OS=Homo sapiens GN=PURA PE=1 SV=2	2e-79
PYT11054	--	--	--	--	--	--	0.441054	5.6745	0.0777257	PUS7_BOVIN Pseudouridylate synthase 7 homolog OS=Bos taurus GN=PUS7 PE=2 SV=1	1e-165
PYT05736	--	--	--	0.954865	5.83767	0.163569	0.53708	6.90816	0.0777457	HCDH_PIG Hydroxyacyl-coenzyme A dehydrogenase, mitochondrial OS=Sus scrofa GN=HADH PE=1 SV=2	1e-121
PYT07854	0.712147	7.83549	0.0908873	0.717319	5.88012	0.121991	0.490361	6.30566	0.0777652	COX17_CANFA Cytochrome c oxidase copper chaperone OS=Canis familiaris GN=COX17 PE=3 SV=3	7e-20
PYT08302	--	--	--	--	--	--	0.466438	5.98895	0.077883	WDR18_HUMAN WD repeat-containing protein 18 OS=Homo sapiens GN=WDR18 PE=1 SV=2	1e-117
PYT23575	0.969423	5.12009	0.189337	--	--	--	0.556502	7.1387	0.0779557	DCA13_CHICK DDB1- and CUL4-associated factor 13 OS=Gallus gallus GN=DCAF13 PE=2 SV=1	0
PYT19601	--	--	--	--	--	--	0.702341	9.00379	0.078005	TBA1A_RAT Tubulin alpha-1A chain OS=Rattus norvegicus GN=Tuba1a PE=1 SV=1	0
PYT19526	--	--	--	0.817718	5.91082	0.138343	0.532814	6.82946	0.078017	SF3B1_XENLA Splicing factor 3B subunit 1 OS=Xenopus laevis GN=sf3b1 PE=2 SV=1	0
PYT09267	0.622985	6.61137	0.0942294	--	--	--	0.473219	6.058	0.0781147	AP1M1_HUMAN AP-1 complex subunit mu-1 OS=Homo sapiens GN=AP1M1 PE=1 SV=3	0
PYT11566	--	--	--	--	--	--	0.430691	5.51266	0.0781277	HSP7E_BOVIN Heat shock 70 kDa protein 14 OS=Bos taurus GN=HSPA14 PE=2 SV=1	1e-135
PYT19916	--	--	--	--	--	--	0.405024	5.18027	0.0781858	TM177_XENLA Transmembrane protein 177 OS=Xenopus laevis GN=tmem177 PE=2 SV=2	1e-08
PYT14267	--	--	--	--	--	--	0.404777	5.17559	0.0782088	MET17_HUMAN Methyltransferase-like protein 17, mitochondrial OS=Homo sapiens GN=METTL17 PE=1 SV=1	8e-84
PYT14125	0.26415	7.05926	0.037419	0.581434	6.65019	0.0874312	0.587568	7.51003	0.0782377	NDUV2_HUMAN NADH dehydrogenase [ubiquinone] flavoprotein 2, mitochondrial OS=Homo sapiens GN=NDUFV2 PE=1 SV=2	1e-114
PYT26294	--	--	--	0.732435	6.08098	0.120447	0.432763	5.52756	0.0782919	TM50B_PONAB Transmembrane protein 50B OS=Pongo abelii GN=TMEM50B PE=2 SV=1	1e-73
PYT13167	--	--	--	--	--	--	0.535885	6.84275	0.0783143	RPAC2_XENLA DNA-directed RNA polymerases I and III subunit RPAC2 OS=Xenopus laevis GN=polr1d PE=3 SV=1	5e-42
PYT13868	--	--	--	--	--	--	0.426972	5.44835	0.0783673	ZC12A_RAT Ribonuclease ZC3H12A OS=Rattus norvegicus GN=Zc3h12a PE=2 SV=1	5e-59
PYT08801	0.917226	6.2179	0.147514	0.573875	7.33585	0.0782288	0.61401	7.82815	0.0784362	TERA_XENLA Transitional endoplasmic reticulum ATPase OS=Xenopus laevis GN=vcp PE=1 SV=3	0
PYT09941	0.898575	8.48975	0.105842	0.841646	7.46058	0.112812	0.610896	7.78797	0.078441	RBM14_HUMAN RNA-binding protein 14 OS=Homo sapiens GN=RBM14 PE=1 SV=2	1e-19
PYT00333	--	--	--	--	--	--	0.397474	5.06291	0.0785071	UTP18_MOUSE U3 small nucleolar RNA-associated protein 18 homolog OS=Mus musculus GN=Utp18 PE=1 SV=1	1e-129
PYT23424	0.842626	6.03535	0.139615	--	--	--	0.599719	7.63733	0.0785247	MTHSD_BOVIN Methenyltetrahydrofolate synthase domain-containing protein OS=Bos taurus GN=MTHFSD PE=2 SV=1	1e-107
PYT05245	--	--	--	--	--	--	0.446763	5.68609	0.0785713	THUM1_BOVIN THUMP domain-containing protein 1 OS=Bos taurus GN=THUMPD1 PE=2 SV=1	3e-60
PYT23890	0.325345	7.2306	0.0449956	0.543586	6.95893	0.0781134	0.575404	7.32271	0.078578	NDUV1_MOUSE NADH dehydrogenase [ubiquinone] flavoprotein 1, mitochondrial OS=Mus musculus GN=Ndufv1 PE=1 SV=1	0
PYT08868	--	--	--	0.746688	6.86431	0.108778	0.515731	6.55958	0.0786226	KAPC_DROME cAMP-dependent protein kinase catalytic subunit OS=Drosophila melanogaster GN=Pka-C1 PE=1 SV=3	0
PYT05798	--	--	--	0.552005	6.10839	0.0903683	0.534151	6.79102	0.0786555	--	--
PYT06159	--	--	--	--	--	--	0.407101	5.16853	0.0787652	FOPNL_CHICK LisH domain-containing protein FOPNL OS=Gallus gallus GN=FOPNL PE=2 SV=1	3e-53
PYT12326	--	--	--	--	--	--	0.690629	8.76591	0.0787858	HMGT_ONCMY High mobility group-T protein OS=Oncorhynchus mykiss PE=2 SV=2	2e-59
PYT05886	0.337416	8.32689	0.0405213	0.598661	7.43866	0.0804797	0.5993	7.60455	0.0788081	NDUBA_BOMMO NADH dehydrogenase [ubiquinone] 1 beta subcomplex subunit 10 OS=Bombyx mori PE=1 SV=1	7e-39
PYT07118	--	--	--	--	--	--	0.43092	5.46002	0.0789226	EED_MOUSE Polycomb protein EED OS=Mus musculus GN=Eed PE=1 SV=1	0
PYT13338	0.323375	9.08029	0.0356129	0.59807	7.80901	0.0765871	0.716725	9.07174	0.0790064	CY1_HUMAN Cytochrome c1, heme protein, mitochondrial OS=Homo sapiens GN=CYC1 PE=1 SV=3	2e-90
PYT16727	0.825555	5.18513	0.159216	--	--	--	0.46474	5.87621	0.0790884	SPB1_RAT pre-rRNA processing protein FTSJ3 OS=Rattus norvegicus GN=Ftsj3 PE=2 SV=1	0
PYT09847	0.63639	7.6761	0.0829054	0.660084	6.53735	0.100971	0.63971	8.08321	0.0791406	TCPD_AEDTR T-complex protein 1 subunit delta OS=Aedes triseriatus PE=2 SV=1	0
PYT11967	--	--	--	--	--	--	0.414713	5.23717	0.0791866	PRP18_BOVIN Pre-mRNA-splicing factor 18 OS=Bos taurus GN=PRPF18 PE=2 SV=1	1e-121
PYT25221	--	--	--	--	--	--	0.503986	6.36198	0.0792183	PRPF3_CHICK U4/U6 small nuclear ribonucleoprotein Prp3 OS=Gallus gallus GN=PRPF3 PE=2 SV=1	0
PYT08176	--	--	--	0.763902	6.25956	0.122038	0.43451	5.48415	0.0792302	SMAP1_MOUSE Stromal membrane-associated protein 1 OS=Mus musculus GN=Smap1 PE=1 SV=1	6e-75
PYT24549	0.513209	7.17666	0.0715109	0.698139	6.65502	0.104904	0.54601	6.89047	0.0792413	UB2G2_PONAB Ubiquitin-conjugating enzyme E2 G2 OS=Pongo abelii GN=UBE2G2 PE=2 SV=1	1e-105
PYT09477	--	--	--	--	--	--	0.447033	5.63843	0.0792833	--	--
PYT08524	--	--	--	0.376071	6.79645	0.0553334	0.455073	5.72898	0.0794335	ISCA1_MACFA Iron-sulfur cluster assembly 1 homolog, mitochondrial OS=Macaca fascicularis GN=ISCA1 PE=2 SV=1	2e-62
PYT11947	0.513809	5.82477	0.088211	--	--	--	0.409451	5.15338	0.0794529	RM46_HUMAN 39S ribosomal protein L46, mitochondrial OS=Homo sapiens GN=MRPL46 PE=1 SV=1	1e-55
PYT21691	0.71005	9.43977	0.075219	--	--	--	0.61354	7.72043	0.0794697	GBB_PINFU Guanine nucleotide-binding protein subunit beta OS=Pinctada fucata PE=1 SV=1	0
PYT14292	--	--	--	0.644989	5.90641	0.109202	0.432109	5.43532	0.0795002	TADBP_PONAB TAR DNA-binding protein 43 OS=Pongo abelii GN=TARDBP PE=2 SV=1	1e-106
PYT09104	0.747729	5.45936	0.136963	--	--	--	0.413677	5.20205	0.0795219	MCA3_HUMAN Eukaryotic translation elongation factor 1 epsilon-1 OS=Homo sapiens GN=EEF1E1 PE=1 SV=1	1e-47
PYT04977	0.662896	6.71333	0.0987432	0.637524	5.81002	0.109728	0.470201	5.91019	0.0795577	CG055_XENTR UPF0562 protein C7orf55 homolog OS=Xenopus tropicalis PE=3 SV=1	2e-21
PYT06722	--	--	--	--	--	--	0.431151	5.41449	0.0796291	PPIL4_HUMAN Peptidyl-prolyl cis-trans isomerase-like 4 OS=Homo sapiens GN=PPIL4 PE=1 SV=1	1e-173
PYT13659	--	--	--	--	--	--	0.409294	5.13806	0.0796594	BPHL_HUMAN Valacyclovir hydrolase OS=Homo sapiens GN=BPHL PE=1 SV=1	1e-89
PYT15703	--	--	--	--	--	--	0.490352	6.149	0.0797449	SDS3_MOUSE Sin3 histone deacetylase corepressor complex component SDS3 OS=Mus musculus GN=Suds3 PE=1 SV=1	1e-110
PYT03696	--	--	--	0.753834	6.03952	0.124817	0.467474	5.8603	0.0797697	DCTN6_DANRE Dynactin subunit 6 OS=Danio rerio GN=dctn6 PE=2 SV=1	1e-73
PYT15991	0.632962	7.13726	0.0886842	0.687248	6.87166	0.100012	0.686199	8.60168	0.079775	TCPZ_CHICK T-complex protein 1 subunit zeta OS=Gallus gallus GN=CCT6 PE=1 SV=3	0
PYT15712	0.759194	5.55273	0.136724	0.487139	5.08856	0.0957323	0.441089	5.52908	0.0797762	AR6P4_MOUSE ADP-ribosylation factor-like protein 6-interacting protein 4 OS=Mus musculus GN=Arl6ip4 PE=1 SV=1	5e-33
PYT00875	--	--	--	--	--	--	0.488538	6.12018	0.0798241	CBY1_MOUSE Protein chibby homolog 1 OS=Mus musculus GN=Cby1 PE=2 SV=1	1e-37
PYT14347	--	--	--	--	--	--	0.401409	5.02841	0.0798282	TM143_BOVIN Transmembrane protein 143 OS=Bos taurus GN=TMEM143 PE=2 SV=1	1e-44
PYT17786	0.592273	7.04498	0.0840702	0.717018	6.73027	0.106536	0.620134	7.76564	0.0798561	TCPH_CHICK T-complex protein 1 subunit eta OS=Gallus gallus GN=CCT7 PE=1 SV=1	0
PYT15824	0.518035	6.21021	0.0834167	--	--	--	0.552202	6.9119	0.0798914	MIF_XENTR Macrophage migration inhibitory factor OS=Xenopus tropicalis GN=mif PE=3 SV=1	2e-24
PYT06698	--	--	--	0.468239	5.9178	0.0791239	0.555466	6.95003	0.0799229	--	--
PYT09159	--	--	--	0.413829	5.79384	0.0714257	0.444222	5.55251	0.0800038	TNPO1_MOUSE Transportin-1 OS=Mus musculus GN=Tnpo1 PE=1 SV=2	0
PYT04215	--	--	--	--	--	--	0.400391	5.00444	0.0800072	PPP6_RAT Serine/threonine-protein phosphatase 6 catalytic subunit OS=Rattus norvegicus GN=Ppp6c PE=2 SV=2	0
PYT12881	--	--	--	--	--	--	0.414011	5.17334	0.0800277	TRAP1_MOUSE Heat shock protein 75 kDa, mitochondrial OS=Mus musculus GN=Trap1 PE=1 SV=1	0
PYT14418	--	--	--	0.686791	7.61771	0.0901572	0.682649	8.52533	0.080073	RBM39_PONAB RNA-binding protein 39 OS=Pongo abelii GN=RBM39 PE=2 SV=1	0
PYT06821	--	--	--	--	--	--	0.503299	6.28508	0.0800784	RT09_BOVIN 28S ribosomal protein S9, mitochondrial OS=Bos taurus GN=MRPS9 PE=1 SV=3	2e-36
PYT15013	--	--	--	0.597823	7.50054	0.0797041	0.657934	8.21573	0.0800822	HNRPK_BOVIN Heterogeneous nuclear ribonucleoprotein K OS=Bos taurus GN=HNRNPK PE=2 SV=1	2e-89
PYT04586	0.728737	7.66131	0.095119	0.809571	8.08343	0.100152	0.600008	7.49002	0.0801076	VATF1_DROME V-type proton ATPase subunit F 1 OS=Drosophila melanogaster GN=Vha14-1 PE=1 SV=1	2e-61
PYT14732	0.343531	7.33514	0.0468337	0.853997	6.58399	0.129708	0.62729	7.82883	0.0801257	ETFA_HUMAN Electron transfer flavoprotein subunit alpha, mitochondrial OS=Homo sapiens GN=ETFA PE=1 SV=1	1e-167
PYT25084	0.821356	5.82539	0.140996	0.557213	6.32687	0.0880708	0.481422	6.00739	0.0801382	RXR_LYMST Retinoic acid receptor RXR OS=Lymnaea stagnalis GN=RXR PE=1 SV=1	0
PYT09997	--	--	--	0.776121	5.39987	0.14373	0.422371	5.26969	0.080151	PIMT_CHICK Protein-L-isoaspartate(D-aspartate) O-methyltransferase OS=Gallus gallus GN=PCMT1 PE=2 SV=3	3e-96
PYT09385	--	--	--	--	--	--	0.402561	5.01872	0.0802119	ZNT6A_XENLA Zinc transporter 6-A OS=Xenopus laevis GN=slc30a6-a PE=2 SV=1	1e-148
PYT05901	--	--	--	--	--	--	0.544475	6.78502	0.0802467	KC1D_XENTR Casein kinase I isoform delta OS=Xenopus tropicalis GN=csnk1d PE=2 SV=1	0
PYT12539	--	--	--	--	--	--	0.514985	6.41632	0.0802616	GTPB8_BOVIN GTP-binding protein 8 OS=Bos taurus GN=GTPBP8 PE=2 SV=1	1e-64
PYT18339	0.843795	5.56079	0.15174	--	--	--	0.420355	5.23293	0.0803288	ACL6B_HUMAN Actin-like protein 6B OS=Homo sapiens GN=ACTL6B PE=1 SV=1	0
PYT10731	--	--	--	0.583937	5.19214	0.112466	0.491147	6.10532	0.0804457	--	--
PYT23164	--	--	--	--	--	--	0.488193	6.06467	0.0804978	HM20A_CHICK High mobility group protein 20A OS=Gallus gallus GN=HMG20A PE=2 SV=1	1e-112
PYT05532	--	--	--	0.575004	7.15796	0.0803307	0.585536	7.27366	0.0805008	NUCL_CHICK Nucleolin OS=Gallus gallus GN=NCL PE=1 SV=1	8e-31
PYT05215	0.876503	5.71594	0.153344	--	--	--	0.497051	6.17437	0.0805022	SSF1_MOUSE Suppressor of SWI4 1 homolog OS=Mus musculus GN=Ppan PE=2 SV=2	1e-139
PYT25278	--	--	--	--	--	--	0.436016	5.41073	0.0805836	GRL1A_HUMAN DNA-directed RNA polymerase II subunit GRINL1A OS=Homo sapiens GN=POLR2M PE=1 SV=1	9e-17
PYT14564	--	--	--	--	--	--	0.404812	5.02184	0.0806102	HEAT3_HUMAN HEAT repeat-containing protein 3 OS=Homo sapiens GN=HEATR3 PE=1 SV=2	2e-95
PYT12921	--	--	--	0.757419	6.48577	0.116782	0.501079	6.21502	0.080624	PGK_CAEEL Probable phosphoglycerate kinase OS=Caenorhabditis elegans GN=pgk-1 PE=1 SV=1	0
PYT19865	--	--	--	0.661753	5.3931	0.122704	0.455735	5.64843	0.0806836	--	--
PYT03934	--	--	--	--	--	--	0.461445	5.71635	0.0807236	PDIA5_BOVIN Protein disulfide-isomerase A5 OS=Bos taurus GN=PDIA5 PE=2 SV=1	2e-65
PYT24409	--	--	--	0.689792	6.64956	0.103735	0.589987	7.30271	0.0807902	LA_BOVIN Lupus La protein homolog OS=Bos taurus GN=SSB PE=2 SV=2	1e-78
PYT21516	0.76694	5.85766	0.130929	0.770416	5.71104	0.134899	0.47602	5.89188	0.0807926	ANR46_BOVIN Ankyrin repeat domain-containing protein 46 OS=Bos taurus GN=ANKRD46 PE=2 SV=1	9e-20
PYT05220	--	--	--	--	--	--	0.463911	5.74102	0.0808063	AIMP2_CRIGR Aminoacyl tRNA synthase complex-interacting multifunctional protein 2 OS=Cricetulus griseus GN=AIMP2 PE=2 SV=1	2e-46
PYT01416	0.485979	9.00105	0.0539913	0.884521	8.68819	0.101807	0.661302	8.18046	0.0808393	FLOT1_DROME Flotillin-1 OS=Drosophila melanogaster GN=Flo PE=2 SV=1	0
PYT09979	--	--	--	--	--	--	0.41699	5.15779	0.0808466	DDX52_BOVIN Probable ATP-dependent RNA helicase DDX52 OS=Bos taurus GN=DDX52 PE=2 SV=1	0
PYT05221	--	--	--	--	--	--	0.454043	5.61311	0.0808897	PIGX_MOUSE Phosphatidylinositol-glycan biosynthesis class X protein OS=Mus musculus GN=Pigx PE=2 SV=2	6e-19
PYT00748	--	--	--	0.783111	7.39589	0.105885	0.516239	6.37712	0.0809518	ARL8A_MOUSE ADP-ribosylation factor-like protein 8A OS=Mus musculus GN=Arl8a PE=2 SV=1	1e-127
PYT16962	0.906829	5.98682	0.151471	0.727842	5.95619	0.122199	0.582869	7.18477	0.0811256	PSMD4_HUMAN 26S proteasome non-ATPase regulatory subunit 4 OS=Homo sapiens GN=PSMD4 PE=1 SV=1	1e-146
PYT08270	--	--	--	--	--	--	0.464585	5.72467	0.0811549	NDC1_RAT Nucleoporin NDC1 OS=Rattus norvegicus GN=Ndc1 PE=1 SV=1	1e-101
PYT16214	--	--	--	0.837401	6.52652	0.128307	0.555446	6.84375	0.0811611	VAS1_RAT V-type proton ATPase subunit S1 OS=Rattus norvegicus GN=Atp6ap1 PE=2 SV=1	2e-44
PYT22129	--	--	--	--	--	--	0.434391	5.34373	0.0812899	RBM42_XENTR RNA-binding protein 42 OS=Xenopus tropicalis GN=rbm42 PE=2 SV=1	2e-65
PYT19826	--	--	--	0.741628	5.81496	0.127538	0.53785	6.6074	0.0814011	PRS8_DROME 26S protease regulatory subunit 8 OS=Drosophila melanogaster GN=Pros45 PE=1 SV=2	0
PYT18924	--	--	--	--	--	--	0.691227	8.48533	0.0814614	GBG12_MOUSE Guanine nucleotide-binding protein G(I)/G(S)/G(O) subunit gamma-12 OS=Mus musculus GN=Gng12 PE=1 SV=3	2e-14
PYT19620	--	--	--	--	--	--	0.4641	5.69648	0.0814715	SPC25_RAT Kinetochore protein Spc25 OS=Rattus norvegicus GN=Spc25 PE=2 SV=1	7e-17
PYT10451	--	--	--	0.596481	6.81054	0.0875821	0.513602	6.30275	0.0814885	PP1B_XENTR Serine/threonine-protein phosphatase PP1-beta catalytic subunit OS=Xenopus tropicalis GN=ppp1cb PE=2 SV=1	0
PYT14898	--	--	--	--	--	--	0.46504	5.70464	0.0815195	AL14E_BOVIN ARL14 effector protein OS=Bos taurus GN=ARL14EP PE=2 SV=1	5e-29
PYT14857	--	--	--	--	--	--	0.478435	5.86803	0.0815325	UBL7_HUMAN Ubiquitin-like protein 7 OS=Homo sapiens GN=UBL7 PE=1 SV=2	6e-42
PYT06781	--	--	--	0.739785	5.29162	0.139803	0.439214	5.38599	0.0815475	TPPC3_CHICK Trafficking protein particle complex subunit 3 OS=Gallus gallus GN=TRAPPC3 PE=2 SV=1	2e-81
PYT14560	--	--	--	--	--	--	0.433156	5.3102	0.0815705	TAMO_DROME Protein tamozhennic OS=Drosophila melanogaster GN=tamo PE=1 SV=1	7e-11
PYT13374	--	--	--	--	--	--	0.510343	6.25338	0.0816108	CDK10_MOUSE Cyclin-dependent kinase 10 OS=Mus musculus GN=Cdk10 PE=2 SV=1	0
PYT08400	--	--	--	--	--	--	0.418488	5.12572	0.0816447	LMBD1_NEMVE Probable lysosomal cobalamin transporter OS=Nematostella vectensis GN=v1g160387 PE=3 SV=1	1e-175
PYT18096	--	--	--	--	--	--	0.417277	5.10537	0.0817329	RPA43_HUMAN DNA-directed RNA polymerase I subunit RPA43 OS=Homo sapiens GN=TWISTNB PE=1 SV=1	2e-40
PYT06547	--	--	--	--	--	--	0.421064	5.14977	0.0817636	DJC12_RAT DnaJ homolog subfamily C member 12 OS=Rattus norvegicus GN=Dnajc12 PE=2 SV=1	3e-39
PYT20112	--	--	--	0.627413	6.06844	0.10339	0.604419	7.38256	0.0818712	RBMX_XENLA RNA-binding motif protein, X chromosome OS=Xenopus laevis GN=rbmx PE=2 SV=1	6e-30
PYT16728	--	--	--	--	--	--	0.460947	5.62605	0.0819308	EI2BA_PONAB Translation initiation factor eIF-2B subunit alpha OS=Pongo abelii GN=EIF2B1 PE=2 SV=2	1e-136
PYT04459	--	--	--	0.64922	5.34071	0.121561	0.474411	5.78091	0.082065	RED1_RAT Double-stranded RNA-specific editase 1 OS=Rattus norvegicus GN=Adarb1 PE=1 SV=1	6e-21
PYT13183	--	--	--	0.73227	7.18569	0.101907	0.535134	6.52072	0.0820667	--	--
PYT02786	--	--	--	0.792822	5.46957	0.144951	0.561277	6.83059	0.0821712	RM10_BOVIN 39S ribosomal protein L10, mitochondrial OS=Bos taurus GN=MRPL10 PE=1 SV=2	4e-12
PYT11727	0.386513	7.56914	0.0510643	0.735292	6.42319	0.114475	0.62809	7.63899	0.0822216	--	--
PYT25003	--	--	--	--	--	--	0.529662	6.44008	0.0822448	RAB3_DROME Ras-related protein Rab-3 OS=Drosophila melanogaster GN=Rab3 PE=1 SV=1	1e-137
PYT19793	--	--	--	0.689917	5.12983	0.134491	0.528613	6.42102	0.0823253	SMRD1_HUMAN SWI/SNF-related matrix-associated actin-dependent regulator of chromatin subfamily D member 1 OS=Homo sapiens GN=SMARCD1 PE=1 SV=2	0
PYT03389	--	--	--	--	--	--	0.698864	8.4779	0.0824335	PA2G4_MOUSE Proliferation-associated protein 2G4 OS=Mus musculus GN=Pa2g4 PE=1 SV=3	4e-44
PYT16115	--	--	--	--	--	--	0.470754	5.70939	0.0824525	--	--
PYT21148	--	--	--	--	--	--	0.465955	5.65046	0.0824632	MTNB_CHICK Methylthioribulose-1-phosphate dehydratase OS=Gallus gallus GN=APIP PE=2 SV=1	7e-90
PYT15329	--	--	--	0.773337	5.33084	0.145069	0.457385	5.54363	0.0825065	COMDA_HUMAN COMM domain-containing protein 10 OS=Homo sapiens GN=COMMD10 PE=1 SV=1	3e-64
PYT21097	--	--	--	--	--	--	0.455998	5.52658	0.08251	PPIH_HUMAN Peptidyl-prolyl cis-trans isomerase H OS=Homo sapiens GN=PPIH PE=1 SV=1	1e-98
PYT05855	--	--	--	--	--	--	0.72258	8.75426	0.0825404	PCNA_CHICK Proliferating cell nuclear antigen OS=Gallus gallus GN=PCNA PE=1 SV=1	1e-147
PYT20284	--	--	--	--	--	--	0.598777	7.25013	0.0825885	EIF2A_CHICK Eukaryotic translation initiation factor 2A OS=Gallus gallus GN=EIF2A PE=2 SV=1	1e-128
PYT06435	0.893114	5.60793	0.159259	--	--	--	0.521717	6.31541	0.0826101	SPC24_BOVIN Kinetochore protein Spc24 OS=Bos taurus GN=SPC24 PE=2 SV=1	2e-16
PYT06191	--	--	--	--	--	--	0.683368	8.265	0.0826822	--	--
PYT26227	--	--	--	--	--	--	0.465942	5.63516	0.0826848	RNH2A_RAT Ribonuclease H2 subunit A OS=Rattus norvegicus GN=Rnaseh2a PE=2 SV=1	1e-102
PYT08127	--	--	--	--	--	--	0.428004	5.17539	0.0826999	ARAID_DANRE All-trans retinoic acid-induced differentiation factor OS=Danio rerio GN=atraid PE=2 SV=2	1e-26
PYT15118	--	--	--	--	--	--	0.82854	10.0114	0.0827598	TPM_CHLNI Tropomyosin OS=Chlamys nipponensis akazara PE=2 SV=1	0
PYT19701	--	--	--	--	--	--	0.519679	6.27244	0.0828512	SYG_BOMMO Glycine--tRNA ligase OS=Bombyx mori PE=1 SV=2	0
PYT22093	--	--	--	--	--	--	0.429773	5.18619	0.0828687	RBBP5_HUMAN Retinoblastoma-binding protein 5 OS=Homo sapiens GN=RBBP5 PE=1 SV=2	0
PYT21768	--	--	--	--	--	--	0.435339	5.24377	0.0830203	NOC2L_MOUSE Nucleolar complex protein 2 homolog OS=Mus musculus GN=Noc2l PE=1 SV=2	0
PYT16005	--	--	--	--	--	--	0.425681	5.12677	0.083031	IMAB_DICDI Importin subunit alpha-B OS=Dictyostelium discoideum GN=DDB_G0272318 PE=3 SV=1	7e-45
PYT15372	--	--	--	0.96661	5.36529	0.18016	0.561246	6.75795	0.0830497	GKAP1_RAT G kinase-anchoring protein 1 OS=Rattus norvegicus GN=Gkap1 PE=2 SV=1	2e-46
PYT10392	--	--	--	0.604645	6.29206	0.0960964	0.461869	5.56118	0.0830522	CHP1_RAT Calcineurin B homologous protein 1 OS=Rattus norvegicus GN=Chp1 PE=1 SV=2	2e-67
PYT12879	--	--	--	--	--	--	0.461357	5.55296	0.0830831	PWP2_PONAB Periodic tryptophan protein 2 homolog OS=Pongo abelii GN=PWP2 PE=2 SV=1	0
PYT19470	--	--	--	--	--	--	0.429003	5.16348	0.0830841	CUL2_MOUSE Cullin-2 OS=Mus musculus GN=Cul2 PE=1 SV=2	0
PYT11882	0.494689	6.07802	0.0813897	--	--	--	0.489288	5.88654	0.0831198	WDR82_MOUSE WD repeat-containing protein 82 OS=Mus musculus GN=Wdr82 PE=1 SV=1	1e-179
PYT05020	--	--	--	0.812769	7.25747	0.111991	0.549952	6.61267	0.0831665	DAZP2_MACFA DAZ-associated protein 2 OS=Macaca fascicularis GN=DAZAP2 PE=2 SV=1	9e-08
PYT19095	--	--	--	--	--	--	0.493179	5.92647	0.0832163	OVCA2_XENTR Ovarian cancer-associated gene 2 protein homolog OS=Xenopus tropicalis GN=ovca2 PE=2 SV=2	3e-68
PYT01968	0.464829	5.97913	0.0777419	--	--	--	0.522882	6.27973	0.0832651	RT15_DROME 28S ribosomal protein S15, mitochondrial OS=Drosophila melanogaster GN=bonsai PE=2 SV=2	3e-11
PYT22744	--	--	--	--	--	--	0.487276	5.85183	0.083269	DYR_PIG Dihydrofolate reductase OS=Sus scrofa GN=DHFR PE=1 SV=1	8e-47
PYT10577	0.39354	5.39432	0.0729544	0.723931	6.30156	0.114881	0.471466	5.65775	0.083331	STRN3_MOUSE Striatin-3 OS=Mus musculus GN=Strn3 PE=1 SV=1	0
PYT13190	--	--	--	--	--	--	0.428407	5.13863	0.0833698	THOC2_MOUSE THO complex subunit 2 OS=Mus musculus GN=Thoc2 PE=2 SV=1	0
PYT15630	--	--	--	0.591302	5.49006	0.107704	0.506797	6.07615	0.0834076	MLX_HUMAN Max-like protein X OS=Homo sapiens GN=MLX PE=1 SV=2	7e-92
PYT02182	--	--	--	0.782395	8.73521	0.089568	0.65358	7.82978	0.0834736	SELTB_DANRE Selenoprotein T1b OS=Danio rerio GN=selt1b PE=2 SV=3	1e-33
PYT06688	--	--	--	--	--	--	0.465584	5.57641	0.0834917	BIR7B_XENLA Baculoviral IAP repeat-containing protein 7-B OS=Xenopus laevis GN=birc7-b PE=2 SV=2	4e-27
PYT07635	0.284941	6.23445	0.0457042	0.969414	5.97981	0.162115	0.573916	6.86317	0.0836225	APEX1_DANRE DNA-(apurinic or apyrimidinic site) lyase OS=Danio rerio GN=apex1 PE=1 SV=1	1e-117
PYT01779	--	--	--	--	--	--	0.490253	5.85947	0.0836685	--	--
PYT23571	--	--	--	--	--	--	0.484633	5.78994	0.0837026	MCE1_MOUSE mRNA-capping enzyme OS=Mus musculus GN=Rngtt PE=1 SV=1	0
PYT06396	--	--	--	--	--	--	0.496261	5.92865	0.0837056	SRP68_HUMAN Signal recognition particle subunit SRP68 OS=Homo sapiens GN=SRP68 PE=1 SV=2	0
PYT00873	--	--	--	--	--	--	0.508046	6.06625	0.0837496	DDX46_RAT Probable ATP-dependent RNA helicase DDX46 OS=Rattus norvegicus GN=Ddx46 PE=1 SV=1	0
PYT13990	0.415566	5.65793	0.0734485	--	--	--	0.594404	7.09683	0.0837562	NGDN_XENTR Neuroguidin OS=Xenopus tropicalis GN=ngdn PE=2 SV=1	2e-80
PYT16955	0.897214	7.09375	0.126479	0.564447	6.19678	0.0910872	0.556333	6.64135	0.0837681	IMMT_MOUSE Mitochondrial inner membrane protein OS=Mus musculus GN=Immt PE=1 SV=1	2e-89
PYT06035	--	--	--	--	--	--	0.492618	5.87637	0.0838303	RN181_XENLA E3 ubiquitin-protein ligase RNF181 OS=Xenopus laevis GN=rnf181 PE=2 SV=1	3e-42
PYT06550	0.517278	8.14017	0.0635463	0.933346	7.16549	0.130256	0.622553	7.4254	0.083841	TOM22_MACFA Mitochondrial import receptor subunit TOM22 homolog OS=Macaca fascicularis GN=TOMM22 PE=2 SV=3	3e-17
PYT12567	0.266373	10.2311	0.0260357	0.441162	9.46177	0.0466258	0.805144	9.60252	0.0838471	--	--
PYT17831	--	--	--	--	--	--	0.478768	5.70739	0.0838857	MIS12_CHICK Protein MIS12 homolog OS=Gallus gallus GN=MIS12 PE=2 SV=1	2e-17
PYT15872	--	--	--	0.839161	6.79837	0.123436	0.632722	7.54254	0.0838872	RANG_HUMAN Ran-specific GTPase-activating protein OS=Homo sapiens GN=RANBP1 PE=1 SV=1	3e-68
PYT15900	0.857457	6.95533	0.123281	--	--	--	0.600058	7.14863	0.0839402	C1QBP_BOVIN Complement component 1 Q subcomponent-binding protein, mitochondrial OS=Bos taurus GN=C1QBP PE=2 SV=1	2e-25
PYT07300	--	--	--	--	--	--	0.422794	5.03531	0.0839659	PWP1_BOVIN Periodic tryptophan protein 1 homolog OS=Bos taurus GN=PWP1 PE=2 SV=1	1e-140
PYT17346	--	--	--	--	--	--	0.528703	6.28849	0.0840747	AMPL_XENTR Cytosol aminopeptidase OS=Xenopus tropicalis GN=lap3 PE=2 SV=1	1e-178
PYT11831	--	--	--	--	--	--	0.431487	5.1319	0.0840794	TI17B_HUMAN Mitochondrial import inner membrane translocase subunit Tim17-B OS=Homo sapiens GN=TIMM17B PE=1 SV=1	8e-61
PYT14931	0.763632	7.88834	0.0968051	--	--	--	0.610838	7.26452	0.0840851	PDIA3_CHICK Protein disulfide-isomerase A3 OS=Gallus gallus GN=PDIA3 PE=2 SV=1	1e-166
PYT16662	0.756184	10.4039	0.0726826	0.673069	10.0971	0.0666597	0.81647	9.70096	0.0841638	ELOB_HUMAN Transcription elongation factor B polypeptide 2 OS=Homo sapiens GN=TCEB2 PE=1 SV=1	2e-51
PYT17987	--	--	--	--	--	--	0.63184	7.50395	0.0842009	--	--
PYT13171	--	--	--	--	--	--	0.477386	5.66539	0.0842637	ASML_HUMAN N-acetylserotonin O-methyltransferase-like protein OS=Homo sapiens GN=ASMTL PE=1 SV=3	1e-60
PYT07974	--	--	--	--	--	--	0.465231	5.51774	0.0843155	RGN_XENTR Regucalcin OS=Xenopus tropicalis GN=rgn PE=2 SV=1	5e-79
PYT26112	0.673512	5.69167	0.118333	0.77561	5.59613	0.138598	0.554424	6.57552	0.0843163	PAIP1_MOUSE Polyadenylate-binding protein-interacting protein 1 OS=Mus musculus GN=Paip1 PE=2 SV=1	3e-40
PYT25076	--	--	--	0.745929	6.57574	0.113437	0.545592	6.46938	0.0843346	NCBP2_IXOSC Nuclear cap-binding protein subunit 2 OS=Ixodes scapularis GN=Cbp20 PE=3 SV=1	1e-84
PYT02074	--	--	--	--	--	--	0.424956	5.03449	0.0844088	MED21_AEDAE Mediator of RNA polymerase II transcription subunit 21 OS=Aedes aegypti GN=MED21 PE=3 SV=1	4e-54
PYT21668	0.918897	5.38747	0.170562	0.711038	5.13471	0.138477	0.426203	5.03904	0.0845802	MF2NB_DANRE Protein MEF2BNB OS=Danio rerio GN=mef2bnb PE=2 SV=1	1e-29
PYT11440	--	--	--	--	--	--	0.462166	5.46377	0.0845875	RUSD4_DANRE RNA pseudouridylate synthase domain-containing protein 4 OS=Danio rerio GN=rpusd4 PE=2 SV=1	4e-16
PYT13446	--	--	--	--	--	--	0.455538	5.38165	0.0846466	RPB3_BOVIN DNA-directed RNA polymerase II subunit RPB3 OS=Bos taurus GN=POLR2C PE=2 SV=1	1e-155
PYT06448	0.383413	5.45808	0.0702468	0.729978	5.25619	0.13888	0.500932	5.91756	0.0846517	CNOT3_HUMAN CCR4-NOT transcription complex subunit 3 OS=Homo sapiens GN=CNOT3 PE=1 SV=1	1e-108
PYT03233	--	--	--	--	--	--	0.597973	7.06165	0.084679	ZN830_MOUSE Zinc finger protein 830 OS=Mus musculus GN=Znf830 PE=1 SV=1	9e-53
PYT03258	--	--	--	--	--	--	0.559142	6.60241	0.0846875	SERC3_PONAB Serine incorporator 3 OS=Pongo abelii GN=SERINC3 PE=2 SV=1	1e-160
PYT04521	--	--	--	--	--	--	0.572601	6.75747	0.084736	ARPC5_RAT Actin-related protein 2/3 complex subunit 5 OS=Rattus norvegicus GN=Arpc5 PE=1 SV=3	7e-50
PYT07913	--	--	--	--	--	--	0.624647	7.36654	0.0847952	RBBP7_DANRE Histone-binding protein RBBP7 OS=Danio rerio GN=rbbp7 PE=2 SV=1	0
PYT10153	0.936893	5.40039	0.173486	0.581691	5.75016	0.101161	0.534466	6.30124	0.0848192	XRN2_CHICK 5'-3' exoribonuclease 2 OS=Gallus gallus GN=XRN2 PE=2 SV=1	0
PYT17059	0.563402	7.51869	0.0749336	0.582265	8.06398	0.0722057	0.743116	8.76108	0.0848202	PDCD4_RAT Programmed cell death protein 4 OS=Rattus norvegicus GN=Pdcd4 PE=1 SV=2	1e-122
PYT10003	--	--	--	--	--	--	0.578431	6.81331	0.0848971	TATD3_BOVIN Putative deoxyribonuclease TATDN3 OS=Bos taurus GN=TATDN3 PE=2 SV=1	1e-113
PYT16556	--	--	--	0.797699	6.53049	0.12215	0.559829	6.58451	0.0850221	SRSF1_CHICK Serine/arginine-rich splicing factor 1 OS=Gallus gallus GN=SRSF1 PE=1 SV=3	5e-82
PYT18553	0.38517	5.73522	0.0671588	0.551283	6.59171	0.0836328	0.494912	5.81341	0.0851329	PPAC_CHICK Low molecular weight phosphotyrosine protein phosphatase OS=Gallus gallus GN=ACP1 PE=2 SV=3	3e-52
PYT12206	0.37351	6.79444	0.0549728	0.592888	5.98359	0.0990857	0.657348	7.71887	0.0851611	RM28_XENLA 39S ribosomal protein L28, mitochondrial OS=Xenopus laevis GN=mrpl28 PE=2 SV=1	2e-43
PYT06951	--	--	--	--	--	--	0.526786	6.18147	0.0852202	--	--
PYT04287	0.52717	8.19969	0.0642915	0.519138	7.02074	0.0739435	0.625253	7.3274	0.0853309	--	--
PYT09562	--	--	--	--	--	--	0.533579	6.25119	0.0853564	RPB7_RAT DNA-directed RNA polymerase II subunit RPB7 OS=Rattus norvegicus GN=Polr2g PE=2 SV=1	1e-118
PYT11546	0.786263	5.93252	0.132534	--	--	--	0.464159	5.43561	0.0853924	PPIL1_HUMAN Peptidyl-prolyl cis-trans isomerase-like 1 OS=Homo sapiens GN=PPIL1 PE=1 SV=1	6e-95
PYT18988	--	--	--	0.73348	5.28664	0.138742	0.571076	6.68347	0.085446	RP25L_BOVIN Ribonuclease P protein subunit p25-like protein OS=Bos taurus GN=RPP25L PE=2 SV=1	1e-28
PYT02516	--	--	--	--	--	--	0.475495	5.55677	0.0855704	TF2H5_CHICK General transcription factor IIH subunit 5 OS=Gallus gallus GN=GTF2H5 PE=3 SV=1	4e-28
PYT09393	--	--	--	--	--	--	0.44376	5.18329	0.0856137	RPAC1_MOUSE DNA-directed RNA polymerases I and III subunit RPAC1 OS=Mus musculus GN=Polr1c PE=1 SV=3	1e-179
PYT00457	--	--	--	0.932207	6.25113	0.149126	0.492544	5.75029	0.0856556	DCTN3_BOVIN Dynactin subunit 3 OS=Bos taurus GN=DCTN3 PE=2 SV=1	2e-35
PYT26382	--	--	--	--	--	--	0.46002	5.36805	0.0856958	SYYM_DROME Probable tyrosine--tRNA ligase, mitochondrial OS=Drosophila melanogaster GN=CG16912 PE=2 SV=1	1e-163
PYT19065	--	--	--	--	--	--	0.621663	7.25083	0.0857369	PUR8_CHICK Adenylosuccinate lyase OS=Gallus gallus GN=ADSL PE=2 SV=2	0
PYT01028	--	--	--	--	--	--	0.505943	5.90099	0.0857387	--	--
PYT10765	--	--	--	--	--	--	0.474797	5.53598	0.0857657	BCS1_BOVIN Mitochondrial chaperone BCS1 OS=Bos taurus GN=BCS1L PE=2 SV=1	0
PYT06564	--	--	--	--	--	--	0.494257	5.76257	0.0857702	RMND1_HUMAN Required for meiotic nuclear division protein 1 homolog OS=Homo sapiens GN=RMND1 PE=1 SV=2	4e-55
PYT06204	--	--	--	--	--	--	0.474567	5.53166	0.085791	--	--
PYT08637	0.883017	5.85879	0.150717	0.737276	5.68826	0.129614	0.476903	5.558	0.0858047	ARFRP_BOVIN ADP-ribosylation factor-related protein 1 OS=Bos taurus GN=ARFRP1 PE=2 SV=1	1e-102
PYT08534	--	--	--	0.69557	6.12567	0.11355	0.46844	5.45897	0.085811	VPS28_HUMAN Vacuolar protein sorting-associated protein 28 homolog OS=Homo sapiens GN=VPS28 PE=1 SV=1	1e-114
PYT13692	--	--	--	--	--	--	0.510099	5.92937	0.0860292	COQ9_RAT Ubiquinone biosynthesis protein COQ9, mitochondrial OS=Rattus norvegicus GN=Coq9 PE=2 SV=2	2e-62
PYT10380	--	--	--	--	--	--	0.43401	5.04207	0.0860777	DTL_DANRE Denticleless protein homolog OS=Danio rerio GN=dtl PE=2 SV=1	1e-119
PYT00499	--	--	--	--	--	--	0.67115	7.78927	0.0861635	RPB4_MOUSE DNA-directed RNA polymerase II subunit RPB4 OS=Mus musculus GN=Polr2d PE=2 SV=2	5e-76
PYT14456	--	--	--	0.911602	6.12625	0.148803	0.445422	5.15816	0.0863528	CATZ_BOVIN Cathepsin Z OS=Bos taurus GN=CTSZ PE=2 SV=2	1e-142
PYT14916	--	--	--	--	--	--	0.439995	5.09392	0.0863764	SMN_MOUSE Survival motor neuron protein OS=Mus musculus GN=Smn1 PE=1 SV=1	3e-39
PYT09194	--	--	--	--	--	--	0.573404	6.63801	0.086382	DDX4_MOUSE Probable ATP-dependent RNA helicase DDX4 OS=Mus musculus GN=Ddx4 PE=1 SV=2	0
PYT06183	0.657231	6.8436	0.0960359	0.763226	5.514	0.138416	0.551632	6.38404	0.086408	DBP2_CANAL ATP-dependent RNA helicase DBP2 OS=Candida albicans (strain SC5314 / ATCC MYA-2876) GN=DBP2 PE=3 SV=2	1e-126
PYT18856	--	--	--	0.838669	5.52968	0.151667	0.555867	6.43268	0.0864129	API5_PONAB Apoptosis inhibitor 5 OS=Pongo abelii GN=API5 PE=2 SV=1	0
PYT22127	--	--	--	0.73492	5.06944	0.144971	0.559152	6.46082	0.086545	RBM7_MOUSE RNA-binding protein 7 OS=Mus musculus GN=Rbm7 PE=1 SV=1	3e-30
PYT11349	0.704807	5.1772	0.136137	0.74729	6.63405	0.112645	0.623454	7.20166	0.0865708	UBA1_RAT Ubiquitin-like modifier-activating enzyme 1 OS=Rattus norvegicus GN=Uba1 PE=1 SV=1	0
PYT23463	0.834217	5.06925	0.164564	--	--	--	0.601152	6.92737	0.0867792	NMD3_HUMAN 60S ribosomal export protein NMD3 OS=Homo sapiens GN=NMD3 PE=1 SV=1	0
PYT13594	0.494328	7.4089	0.0667208	0.653202	6.77483	0.096416	0.615256	7.0897	0.0867816	TADBP_XENTR TAR DNA-binding protein 43 OS=Xenopus tropicalis GN=tardbp PE=2 SV=1	1e-119
PYT13200	--	--	--	--	--	--	0.503084	5.79632	0.0867937	ZN330_DROME Zinc finger protein 330 homolog OS=Drosophila melanogaster GN=Noa36 PE=1 SV=1	1e-114
PYT07590	--	--	--	--	--	--	0.607319	6.99641	0.0868045	VWDE_HUMAN von Willebrand factor D and EGF domain-containing protein OS=Homo sapiens GN=VWDE PE=2 SV=4	5e-14
PYT03665	--	--	--	0.762095	5.87848	0.129642	0.466531	5.36749	0.086918	ABI1_MOUSE Abl interactor 1 OS=Mus musculus GN=Abi1 PE=1 SV=3	6e-61
PYT15136	--	--	--	--	--	--	0.445452	5.12163	0.0869747	PDCD7_MOUSE Programmed cell death protein 7 OS=Mus musculus GN=Pdcd7 PE=1 SV=1	8e-42
PYT06520	--	--	--	0.544598	5.43638	0.100177	0.446031	5.12046	0.0871077	DJB14_XENTR DnaJ homolog subfamily B member 14 OS=Xenopus tropicalis GN=dnajb14 PE=2 SV=1	1e-111
PYT21047	--	--	--	--	--	--	0.548787	6.29766	0.0871414	M2OM_BOVIN Mitochondrial 2-oxoglutarate/malate carrier protein OS=Bos taurus GN=SLC25A11 PE=1 SV=3	1e-163
PYT07041	--	--	--	0.629896	7.00862	0.0898745	0.627824	7.20115	0.0871838	ODPA_CAEEL Probable pyruvate dehydrogenase E1 component subunit alpha, mitochondrial OS=Caenorhabditis elegans GN=T05H10.6 PE=2 SV=1	1e-174
PYT22325	0.344859	5.58365	0.0617622	0.751892	6.58881	0.114116	0.553572	6.34738	0.0872127	SELS_HUMAN Selenoprotein S OS=Homo sapiens GN=VIMP PE=1 SV=3	9e-19
PYT16951	--	--	--	--	--	--	0.525972	6.0306	0.0872172	RPB2_HUMAN DNA-directed RNA polymerase II subunit RPB2 OS=Homo sapiens GN=POLR2B PE=1 SV=1	0
PYT11841	--	--	--	--	--	--	0.524523	6.0112	0.0872577	VGLL4_HUMAN Transcription cofactor vestigial-like protein 4 OS=Homo sapiens GN=VGLL4 PE=1 SV=4	5e-17
PYT11046	--	--	--	0.565467	6.82336	0.0828722	0.605441	6.93558	0.0872949	DLDH_HUMAN Dihydrolipoyl dehydrogenase, mitochondrial OS=Homo sapiens GN=DLD PE=1 SV=2	0
PYT06160	--	--	--	0.743958	8.50294	0.0874942	0.761083	8.69661	0.0875149	S238B_DANRE Solute carrier family 25 member 38-B OS=Danio rerio GN=slc25a38b PE=3 SV=1	1e-96
PYT05624	0.256703	5.19409	0.0494221	0.581379	6.01712	0.0966208	0.563881	6.44179	0.0875349	GAWKY_DROME Protein Gawky OS=Drosophila melanogaster GN=gw PE=1 SV=1	3e-45
PYT12571	--	--	--	--	--	--	0.477416	5.44932	0.0876102	ZN12_MICSA Zinc finger protein ZFMSA12A OS=Micropterus salmoides PE=2 SV=1	4e-30
PYT16426	0.701039	7.55689	0.0927682	0.765141	6.61658	0.11564	0.593732	6.77561	0.0876279	YETB_SCHPO Uncharacterized bolA-like protein C8C9.11 OS=Schizosaccharomyces pombe (strain 972 / ATCC 24843) GN=SPAC8C9.11 PE=3 SV=2	3e-27
PYT04915	--	--	--	--	--	--	0.803247	9.16485	0.0876442	PUR9_HUMAN Bifunctional purine biosynthesis protein PURH OS=Homo sapiens GN=ATIC PE=1 SV=3	0
PYT20285	0.320816	5.47155	0.0586335	--	--	--	0.646996	7.37637	0.0877119	EIF2A_HUMAN Eukaryotic translation initiation factor 2A OS=Homo sapiens GN=EIF2A PE=1 SV=3	9e-57
PYT23726	--	--	--	0.537932	5.92994	0.0907146	0.633991	7.22523	0.0877469	KAD2_PONAB Adenylate kinase 2, mitochondrial OS=Pongo abelii GN=AK2 PE=2 SV=3	1e-112
PYT19632	0.995186	7.8784	0.126318	0.650491	7.88528	0.0824944	0.689195	7.85317	0.0877601	CISY_TETNG Citrate synthase, mitochondrial OS=Tetraodon nigroviridis GN=cs PE=3 SV=1	0
PYT09699	0.629835	8.00702	0.0786603	0.94458	8.72201	0.108298	0.679977	7.74326	0.0878153	RTN4_RAT Reticulon-4 OS=Rattus norvegicus GN=Rtn4 PE=1 SV=1	1e-67
PYT07812	--	--	--	0.831426	6.43849	0.129134	0.519517	5.90442	0.0879878	RAB21_HUMAN Ras-related protein Rab-21 OS=Homo sapiens GN=RAB21 PE=1 SV=3	1e-116
PYT15289	--	--	--	--	--	--	0.522993	5.9391	0.0880593	MO4L1_RAT Mortality factor 4-like protein 1 OS=Rattus norvegicus GN=Morf4l1 PE=2 SV=1	1e-86
PYT13575	--	--	--	0.757809	8.8629	0.0855036	0.706131	8.01767	0.0880719	GBRL2_RAT Gamma-aminobutyric acid receptor-associated protein-like 2 OS=Rattus norvegicus GN=Gabarapl2 PE=3 SV=1	5e-62
PYT14465	--	--	--	--	--	--	0.601252	6.82042	0.0881546	PABP2_BOVIN Polyadenylate-binding protein 2 OS=Bos taurus GN=PABPN1 PE=1 SV=3	2e-71
PYT06705	0.572393	5.3114	0.107767	0.627417	5.67532	0.110552	0.629003	7.12701	0.0882562	COPB_CHICK Coatomer subunit beta OS=Gallus gallus GN=COPB1 PE=2 SV=1	0
PYT15706	--	--	--	--	--	--	0.46397	5.25199	0.0883417	ERAL1_SALSA GTPase Era, mitochondrial OS=Salmo salar GN=eral1 PE=2 SV=1	5e-38
PYT11030	--	--	--	0.685332	8.06378	0.0849889	0.730903	8.27057	0.088374	ENPL_RAT Endoplasmin OS=Rattus norvegicus GN=Hsp90b1 PE=1 SV=2	0
PYT08846	--	--	--	--	--	--	0.479395	5.42434	0.0883785	MIMIT_MOUSE Mimitin, mitochondrial OS=Mus musculus GN=Ndufaf2 PE=2 SV=1	2e-10
PYT21332	--	--	--	--	--	--	0.489066	5.53295	0.0883914	FUMA_ECOLI Fumarate hydratase class I, aerobic OS=Escherichia coli (strain K12) GN=fumA PE=1 SV=2	0
PYT09375	--	--	--	--	--	--	0.533852	6.03804	0.0884148	PAPOG_MOUSE Poly(A) polymerase gamma OS=Mus musculus GN=Papolg PE=1 SV=1	0
PYT14445	0.449653	7.64763	0.0587964	--	--	--	0.893514	10.1004	0.0884632	SAHHB_XENLA Adenosylhomocysteinase B OS=Xenopus laevis GN=ahcy-b PE=2 SV=1	0
PYT09004	--	--	--	0.723137	8.31392	0.086979	0.651287	7.36182	0.0884683	LAP4A_CHICK Lysosomal-associated transmembrane protein 4A OS=Gallus gallus GN=LAPTM4A PE=2 SV=1	4e-37
PYT13321	--	--	--	--	--	--	0.649556	7.33723	0.0885288	KLF5_HUMAN Krueppel-like factor 5 OS=Homo sapiens GN=KLF5 PE=1 SV=2	2e-51
PYT03567	--	--	--	0.837823	6.55555	0.127804	0.544676	6.15099	0.088551	SPTCA_DROME Spectrin alpha chain OS=Drosophila melanogaster GN=alpha-Spec PE=1 SV=2	0
PYT14822	--	--	--	--	--	--	0.476083	5.37335	0.0886008	SPG21_HUMAN Maspardin OS=Homo sapiens GN=SPG21 PE=1 SV=1	1e-143
PYT05752	0.365791	6.49274	0.0563384	0.808882	5.30451	0.15249	0.538623	6.07496	0.0886629	--	--
PYT06519	--	--	--	--	--	--	0.443474	5.00044	0.0886871	WIPI4_MOUSE WD repeat domain phosphoinositide-interacting protein 4 OS=Mus musculus GN=Wdr45 PE=2 SV=1	1e-165
PYT10766	--	--	--	--	--	--	0.527693	5.94904	0.0887023	VRK1_BOVIN Serine/threonine-protein kinase VRK1 OS=Bos taurus GN=VRK1 PE=2 SV=1	1e-136
PYT07453	--	--	--	0.626933	6.47732	0.0967889	0.554032	6.244	0.0887303	SESN1_HUMAN Sestrin-1 OS=Homo sapiens GN=SESN1 PE=1 SV=2	1e-165
PYT12822	0.818694	6.18098	0.132454	0.735154	5.65758	0.129942	0.614975	6.93011	0.0887395	FRG1_TAKRU Protein FRG1 OS=Takifugu rubripes GN=frg1 PE=2 SV=1	1e-73
PYT14459	--	--	--	0.679305	5.14761	0.131965	0.508413	5.72559	0.0887967	DHRS4_RABIT Dehydrogenase/reductase SDR family member 4 OS=Oryctolagus cuniculus GN=DHRS4 PE=1 SV=1	1e-113
PYT05702	0.617887	6.42941	0.0961031	0.675999	5.2475	0.128823	0.569136	6.40181	0.0889023	--	--
PYT06023	--	--	--	--	--	--	0.448592	5.0457	0.0889058	VKGC_SHEEP Vitamin K-dependent gamma-carboxylase OS=Ovis aries GN=GGCX PE=2 SV=1	0
PYT15952	0.569886	5.65937	0.100698	--	--	--	0.479028	5.38746	0.0889154	SETD6_MOUSE N-lysine methyltransferase SETD6 OS=Mus musculus GN=Setd6 PE=2 SV=1	1e-128
PYT14798	--	--	--	0.682725	5.57195	0.122529	0.511919	5.75533	0.088947	F172A_HUMAN Protein FAM172A OS=Homo sapiens GN=FAM172A PE=2 SV=1	7e-45
PYT07558	0.514375	10.6619	0.0482443	--	--	--	0.877604	9.86604	0.088952	MYCBP_HUMAN C-Myc-binding protein OS=Homo sapiens GN=MYCBP PE=1 SV=3	1e-43
PYT24605	--	--	--	--	--	--	0.523028	5.8779	0.0889822	LTMD1_XENTR LETM1 domain-containing protein 1 OS=Xenopus tropicalis GN=letmd1 PE=2 SV=1	3e-18
PYT03901	0.471689	5.73369	0.0822662	0.872665	5.84294	0.149354	0.522429	5.86988	0.0890017	DNPEP_BOVIN Aspartyl aminopeptidase OS=Bos taurus GN=DNPEP PE=1 SV=1	0
PYT00475	--	--	--	--	--	--	0.482746	5.41399	0.0891665	F172A_DANRE Protein FAM172A OS=Danio rerio GN=fam172a PE=2 SV=2	2e-30
PYT07934	--	--	--	--	--	--	0.804763	9.01812	0.0892384	AKIR2_HUMAN Akirin-2 OS=Homo sapiens GN=AKIRIN2 PE=1 SV=2	1e-45
PYT10538	--	--	--	--	--	--	0.499105	5.59054	0.0892766	TAF6L_HUMAN TAF6-like RNA polymerase II p300/CBP-associated factor-associated factor 65 kDa subunit 6L OS=Homo sapiens GN=TAF6L PE=1 SV=1	1e-107
PYT12813	--	--	--	0.69984	5.00887	0.13972	0.483542	5.4123	0.0893413	RED_MOUSE Protein Red OS=Mus musculus GN=Ik PE=2 SV=2	1e-124
PYT08809	0.978405	6.08962	0.160668	--	--	--	0.625577	7.00096	0.0893558	CCHL_CHICK Cytochrome c-type heme lyase OS=Gallus gallus GN=HCCS PE=2 SV=1	1e-111
PYT17739	--	--	--	--	--	--	0.482439	5.39647	0.0893991	TSR3_MOUSE Ribosome biogenesis protein TSR3 homolog OS=Mus musculus GN=Tsr3 PE=2 SV=1	3e-73
PYT17837	--	--	--	--	--	--	0.457519	5.11636	0.0894227	NEU1B_HUMAN E3 ubiquitin-protein ligase NEURL1B OS=Homo sapiens GN=NEURL1B PE=1 SV=1	1e-12
PYT23132	--	--	--	0.475184	6.00153	0.0791772	0.563936	6.306	0.0894284	TXNL1_HUMAN Thioredoxin-like protein 1 OS=Homo sapiens GN=TXNL1 PE=1 SV=3	1e-105
PYT11017	--	--	--	--	--	--	0.491288	5.49067	0.0894769	DMTF1_HUMAN Cyclin-D-binding Myb-like transcription factor 1 OS=Homo sapiens GN=DMTF1 PE=1 SV=1	1e-150
PYT13100	--	--	--	--	--	--	0.575679	6.43287	0.0894902	RFC3_BOVIN Replication factor C subunit 3 OS=Bos taurus GN=RFC3 PE=2 SV=1	0
PYT08831	--	--	--	0.782497	5.75966	0.135858	0.62615	6.99285	0.0895414	SREK1_HUMAN Splicing regulatory glutamine/lysine-rich protein 1 OS=Homo sapiens GN=SREK1 PE=1 SV=1	1e-53
PYT24623	--	--	--	--	--	--	0.463252	5.17029	0.0895989	RBM40_PONAB RNA-binding protein 40 OS=Pongo abelii GN=RNPC3 PE=2 SV=1	3e-99
PYT16465	0.930605	7.53211	0.123552	--	--	--	0.578508	6.45356	0.0896417	ARPC3_MOUSE Actin-related protein 2/3 complex subunit 3 OS=Mus musculus GN=Arpc3 PE=1 SV=3	5e-98
PYT05127	0.904828	5.72555	0.158033	--	--	--	0.657464	7.32702	0.0897314	LITAF_CHICK Lipopolysaccharide-induced tumor necrosis factor-alpha factor homolog OS=Gallus gallus GN=LITAF PE=2 SV=1	1e-20
PYT13788	--	--	--	0.303098	6.48828	0.0467147	0.495624	5.52161	0.0897607	TPC2L_XENTR Trafficking protein particle complex subunit 2-like protein OS=Xenopus tropicalis GN=trappc2l PE=2 SV=1	2e-78
PYT15452	0.705724	8.11543	0.0869607	0.63537	7.22151	0.087983	0.630099	7.01882	0.0897728	KTAP2_AEDAE Protein KRTCAP2 homolog OS=Aedes aegypti GN=AAEL007634 PE=2 SV=1	3e-44
PYT11012	--	--	--	--	--	--	0.695211	7.73285	0.0899036	NAA38_PONAB N-alpha-acetyltransferase 38, NatC auxiliary subunit OS=Pongo abelii GN=NAA38 PE=3 SV=3	5e-53
PYT04055	0.945285	7.54741	0.125246	0.745668	7.85848	0.0948871	0.671711	7.4683	0.0899417	GRP78_CHICK 78 kDa glucose-regulated protein OS=Gallus gallus GN=HSPA5 PE=1 SV=1	0
PYT11890	--	--	--	--	--	--	0.453881	5.04526	0.0899619	SHQ1_XENTR Protein SHQ1 homolog OS=Xenopus tropicalis GN=shq1 PE=2 SV=1	1e-134
PYT16040	0.3192	7.0811	0.0450778	0.90859	7.07464	0.128429	0.629912	6.99805	0.0900124	Y1281_ARCFU Uncharacterized protein AF_1281 OS=Archaeoglobus fulgidus (strain ATCC 49558 / VC-16 / DSM 4304 / JCM 9628 / NBRC 100126) GN=AF_1281 PE=3 SV=1	1e-18
PYT08154	0.963837	5.06324	0.19036	--	--	--	0.482086	5.35342	0.0900518	T2EB_BOVIN General transcription factor IIE subunit 2 OS=Bos taurus GN=GTF2E2 PE=2 SV=1	4e-99
PYT05212	--	--	--	--	--	--	0.504927	5.60633	0.0900637	PRP31_DANRE U4/U6 small nuclear ribonucleoprotein Prp31 OS=Danio rerio GN=prpf31 PE=2 SV=1	0
PYT00829	0.839228	6.59737	0.127206	--	--	--	0.63081	7.00369	0.0900682	PSD11_RAT 26S proteasome non-ATPase regulatory subunit 11 OS=Rattus norvegicus GN=Psmd11 PE=2 SV=2	0
PYT11666	--	--	--	0.829535	6.49613	0.127697	0.7081	7.86058	0.0900825	PSA5_MOUSE Proteasome subunit alpha type-5 OS=Mus musculus GN=Psma5 PE=1 SV=1	1e-153
PYT04950	--	--	--	--	--	--	0.628166	6.97099	0.0901114	HAT1_HUMAN Histone acetyltransferase type B catalytic subunit OS=Homo sapiens GN=HAT1 PE=1 SV=1	1e-141
PYT00225	--	--	--	--	--	--	0.459057	5.0939	0.0901191	NU205_HUMAN Nuclear pore complex protein Nup205 OS=Homo sapiens GN=NUP205 PE=1 SV=3	0
PYT10245	0.843846	6.02661	0.14002	--	--	--	0.620952	6.88841	0.0901444	POP7_MOUSE Ribonuclease P protein subunit p20 OS=Mus musculus GN=Pop7 PE=2 SV=1	1e-43
PYT03629	0.821382	6.55464	0.125313	0.919482	6.51649	0.141101	0.629888	6.98077	0.0902318	ACADL_MOUSE Long-chain specific acyl-CoA dehydrogenase, mitochondrial OS=Mus musculus GN=Acadl PE=2 SV=2	0
PYT11125	0.957967	5.8861	0.162751	--	--	--	0.499037	5.51825	0.090434	PAHX_HUMAN Phytanoyl-CoA dioxygenase, peroxisomal OS=Homo sapiens GN=PHYH PE=1 SV=1	1e-149
PYT07457	0.613605	5.0572	0.121333	--	--	--	0.480219	5.30327	0.0905514	ORAV1_MOUSE Oral cancer-overexpressed protein 1 homolog OS=Mus musculus GN=Oraov1 PE=2 SV=1	6e-20
PYT24569	0.543948	10.1466	0.0536088	--	--	--	0.859771	9.48827	0.0906141	CD63_RAT CD63 antigen OS=Rattus norvegicus GN=Cd63 PE=1 SV=2	6e-48
PYT18807	--	--	--	--	--	--	0.557361	6.13769	0.0908095	--	--
PYT02714	--	--	--	--	--	--	0.546758	6.02003	0.0908231	--	--
PYT09355	--	--	--	--	--	--	0.463305	5.09943	0.0908543	GEPH_MOUSE Gephyrin OS=Mus musculus GN=Gphn PE=1 SV=2	2e-50
PYT11305	--	--	--	0.680134	6.07936	0.111876	0.68372	7.51759	0.0909494	SYSC_RAT Serine--tRNA ligase, cytoplasmic OS=Rattus norvegicus GN=Sars PE=1 SV=3	0
PYT02146	--	--	--	--	--	--	0.462547	5.08536	0.0909567	RUSD2_MOUSE RNA pseudouridylate synthase domain-containing protein 2 OS=Mus musculus GN=Rpusd2 PE=2 SV=2	2e-87
PYT23496	0.328099	6.58911	0.0497942	0.518162	6.82379	0.0759347	0.651731	7.16516	0.0909584	DHSA_DANRE Succinate dehydrogenase [ubiquinone] flavoprotein subunit, mitochondrial OS=Danio rerio GN=sdha PE=2 SV=2	0
PYT03209	--	--	--	--	--	--	0.503803	5.53638	0.0909987	CD123_RAT Cell division cycle protein 123 homolog OS=Rattus norvegicus GN=Cdc123 PE=1 SV=1	1e-103
PYT14013	0.666533	5.35711	0.12442	--	--	--	0.582149	6.3967	0.0910077	TIM21_XENLA Mitochondrial import inner membrane translocase subunit Tim21 OS=Xenopus laevis GN=timm21 PE=2 SV=1	8e-46
PYT08525	--	--	--	--	--	--	0.529735	5.81441	0.0911073	EXOS3_BOVIN Exosome complex component RRP40 OS=Bos taurus GN=EXOSC3 PE=2 SV=1	3e-83
PYT16847	--	--	--	--	--	--	0.502457	5.50868	0.091212	PRP8_MOUSE Pre-mRNA-processing-splicing factor 8 OS=Mus musculus GN=Prpf8 PE=1 SV=2	0
PYT05714	--	--	--	--	--	--	0.473531	5.18949	0.0912481	GID4_MOUSE Glucose-induced degradation protein 4 homolog OS=Mus musculus GN=Gid4 PE=2 SV=1	1e-126
PYT13821	--	--	--	--	--	--	0.787221	8.62711	0.0912497	LS14B_XENTR Protein LSM14 homolog B OS=Xenopus tropicalis GN=lsm14b PE=2 SV=1	2e-79
PYT17960	--	--	--	0.877411	5.55771	0.157873	0.484988	5.31406	0.0912649	STX12_PONAB Syntaxin-12 OS=Pongo abelii GN=STX12 PE=2 SV=1	2e-47
PYT25538	--	--	--	--	--	--	0.51887	5.68367	0.0912914	NSUN2_MOUSE tRNA (cytosine(34)-C(5))-methyltransferase OS=Mus musculus GN=Nsun2 PE=1 SV=2	0
PYT05897	0.35187	7.62869	0.0461246	0.790783	7.20445	0.109763	0.697478	7.63669	0.0913325	CID2B_BRAFL CDGSH iron-sulfur domain-containing protein 2 homolog B OS=Branchiostoma floridae GN=BRAFLDRAFT_274541 PE=3 SV=1	2e-52
PYT02274	0.435925	5.37253	0.0811395	0.768272	6.22314	0.123454	0.480721	5.26221	0.0913535	F177A_BOVIN Protein FAM177A1 OS=Bos taurus GN=FAM177A1 PE=2 SV=1	2e-32
PYT07159	--	--	--	--	--	--	0.532677	5.82872	0.0913884	CSTF2_BOVIN Cleavage stimulation factor subunit 2 OS=Bos taurus GN=CSTF2 PE=2 SV=1	2e-94
PYT04114	--	--	--	0.620263	5.4412	0.113994	0.533032	5.83077	0.0914171	TMCO1_RAT Transmembrane and coiled-coil domains protein 1 OS=Rattus norvegicus GN=Tmco1 PE=2 SV=1	4e-84
PYT21048	--	--	--	--	--	--	0.597439	6.53199	0.0914635	PARK7_CHLAE Protein DJ-1 OS=Chlorocebus aethiops GN=PARK7 PE=2 SV=1	5e-74
PYT14326	--	--	--	--	--	--	0.468298	5.1177	0.0915056	RM38_RAT 39S ribosomal protein L38, mitochondrial OS=Rattus norvegicus GN=Mrpl38 PE=2 SV=2	9e-82
PYT07571	0.697097	6.41837	0.10861	--	--	--	0.576068	6.28991	0.0915862	PRDX4_MOUSE Peroxiredoxin-4 OS=Mus musculus GN=Prdx4 PE=1 SV=1	1e-128
PYT01858	0.404054	6.74861	0.0598723	0.810258	5.95662	0.136026	0.55003	6.00252	0.0916332	--	--
PYT09243	--	--	--	0.708563	5.4508	0.129993	0.550059	6.00215	0.0916437	T2FA_RAT General transcription factor IIF subunit 1 OS=Rattus norvegicus GN=Gtf2f1 PE=2 SV=1	1e-87
PYT07321	0.628634	5.62625	0.111732	0.504235	5.42666	0.0929181	0.499789	5.4535	0.0916456	SYYC_DANRE Tyrosine--tRNA ligase, cytoplasmic OS=Danio rerio GN=yars PE=2 SV=2	0
PYT00836	--	--	--	--	--	--	0.503857	5.49096	0.0917612	CNO11_HUMAN CCR4-NOT transcription complex subunit 11 OS=Homo sapiens GN=CNOT11 PE=1 SV=1	0
PYT11353	0.734886	5.20636	0.141152	--	--	--	0.548176	5.97045	0.0918149	RPP14_PONAB Ribonuclease P protein subunit p14 OS=Pongo abelii GN=RPP14 PE=2 SV=3	3e-30
PYT21290	--	--	--	0.375082	5.68845	0.0659374	0.527257	5.73384	0.0919554	DD19A_BOVIN ATP-dependent RNA helicase DDX19A OS=Bos taurus GN=DDX19A PE=2 SV=1	0
PYT03699	0.95856	5.4122	0.177111	--	--	--	0.50322	5.47068	0.091985	CA131_RAT Uncharacterized protein C1orf131 homolog OS=Rattus norvegicus PE=2 SV=1	1e-06
PYT16719	--	--	--	--	--	--	0.586002	6.3687	0.0920129	RFC5_MOUSE Replication factor C subunit 5 OS=Mus musculus GN=Rfc5 PE=2 SV=1	1e-172
PYT04729	--	--	--	--	--	--	0.595462	6.47095	0.0920208	--	--
PYT13093	0.838695	6.23635	0.134485	0.853868	6.08867	0.140239	0.592429	6.4378	0.0920235	HS105_HUMAN Heat shock protein 105 kDa OS=Homo sapiens GN=HSPH1 PE=1 SV=1	0
PYT25511	0.547238	5.39816	0.101375	--	--	--	0.491692	5.34155	0.0920503	RRS1_MOUSE Ribosome biogenesis regulatory protein homolog OS=Mus musculus GN=Rrs1 PE=2 SV=1	8e-54
PYT22349	0.945013	6.4899	0.145613	0.772642	6.00592	0.128647	0.51803	5.62739	0.0920551	UFC1_NEMVE Ubiquitin-fold modifier-conjugating enzyme 1 OS=Nematostella vectensis GN=v1g214407 PE=3 SV=1	1e-108
PYT11517	--	--	--	--	--	--	0.490571	5.32265	0.0921667	--	--
PYT23406	--	--	--	0.779338	7.51458	0.10371	0.67592	7.33267	0.0921792	CLCA_MOUSE Clathrin light chain A OS=Mus musculus GN=Clta PE=1 SV=2	4e-49
PYT17699	--	--	--	--	--	--	0.486792	5.28023	0.0921914	--	--
PYT17769	--	--	--	--	--	--	0.598422	6.48278	0.0923096	NU107_MOUSE Nuclear pore complex protein Nup107 OS=Mus musculus GN=Nup107 PE=2 SV=1	0
PYT16990	0.96425	6.3686	0.151407	0.833425	6.24566	0.133441	0.606214	6.56481	0.092343	TCRG1_MOUSE Transcription elongation regulator 1 OS=Mus musculus GN=Tcerg1 PE=1 SV=2	0
PYT05658	0.532467	6.88455	0.0773424	0.801806	7.70528	0.104059	0.673164	7.28822	0.0923633	PP2B2_DROME Serine/threonine-protein phosphatase 2B catalytic subunit 2 OS=Drosophila melanogaster GN=Pp2B-14D PE=1 SV=2	0
PYT24925	--	--	--	0.861339	5.71717	0.150658	0.558834	6.04921	0.0923813	DCAF7_MOUSE DDB1- and CUL4-associated factor 7 OS=Mus musculus GN=Dcaf7 PE=2 SV=1	0
PYT17787	--	--	--	--	--	--	0.521519	5.64468	0.0923912	BLMH_CHICK Bleomycin hydrolase OS=Gallus gallus GN=BLMH PE=1 SV=1	1e-56
PYT06073	0.42068	5.84621	0.0719577	0.701329	5.74916	0.121988	0.587864	6.3575	0.0924678	NAT9_NEMVE N-acetyltransferase 9-like protein OS=Nematostella vectensis GN=nat9 PE=3 SV=1	2e-71
PYT13924	0.825951	6.42591	0.128535	0.894966	6.10703	0.146547	0.678279	7.33273	0.0925002	PSMD7_DROME 26S proteasome non-ATPase regulatory subunit 7 OS=Drosophila melanogaster GN=Mov34 PE=1 SV=6	1e-176
PYT16462	--	--	--	--	--	--	0.595227	6.43302	0.0925267	PP4C_PONAB Serine/threonine-protein phosphatase 4 catalytic subunit OS=Pongo abelii GN=PPP4C PE=2 SV=1	0
PYT15098	--	--	--	0.596789	5.70719	0.104568	0.529821	5.72468	0.0925503	RN115_MOUSE E3 ubiquitin-protein ligase RNF115 OS=Mus musculus GN=Rnf115 PE=1 SV=1	4e-62
PYT17355	--	--	--	--	--	--	0.478593	5.16879	0.0925928	PCGF6_RAT Polycomb group RING finger protein 6 OS=Rattus norvegicus GN=Pcgf6 PE=2 SV=1	2e-38
PYT21169	--	--	--	--	--	--	0.550033	5.93932	0.0926088	YETS4_HUMAN YEATS domain-containing protein 4 OS=Homo sapiens GN=YEATS4 PE=1 SV=1	1e-104
PYT09928	--	--	--	0.784155	7.96631	0.098434	0.67066	7.23506	0.0926959	--	--
PYT02981	--	--	--	--	--	--	0.522959	5.63613	0.0927869	PDX1_SUBDO Probable pyridoxine biosynthesis SNZERR OS=Suberites domuncula GN=SNZERR PE=2 SV=2	1e-158
PYT16998	--	--	--	--	--	--	0.762663	8.21295	0.092861	MLRC_MIZYE Myosin regulatory light chain, striated adductor muscle OS=Mizuhopecten yessoensis PE=1 SV=1	1e-110
PYT09435	--	--	--	--	--	--	0.573165	6.172	0.0928654	MED29_XENLA Mediator of RNA polymerase II transcription subunit 29 OS=Xenopus laevis GN=med29 PE=2 SV=1	3e-40
PYT10414	--	--	--	--	--	--	0.486612	5.23633	0.09293	RM11_DROME 39S ribosomal protein L11, mitochondrial OS=Drosophila melanogaster GN=mRpL11 PE=1 SV=1	1e-55
PYT16431	--	--	--	--	--	--	0.599388	6.43751	0.0931086	RAD1_PONAB Cell cycle checkpoint protein RAD1 OS=Pongo abelii GN=RAD1 PE=2 SV=1	1e-144
PYT14641	--	--	--	0.847177	5.69223	0.148831	0.480654	5.15841	0.0931787	JTB_BRUMA Protein JTB OS=Brugia malayi GN=JTB PE=2 SV=1	3e-05
PYT25429	0.683973	7.09784	0.0963635	0.75864	7.30108	0.103908	0.706824	7.57896	0.0932614	ANM1_XENTR Protein arginine N-methyltransferase 1 OS=Xenopus tropicalis GN=prmt1 PE=2 SV=1	0
PYT09958	--	--	--	--	--	--	0.466916	5.00358	0.0933162	TRM61_BOVIN tRNA (adenine(58)-N(1))-methyltransferase catalytic subunit TRMT61A OS=Bos taurus GN=TRMT61A PE=2 SV=1	1e-115
PYT05818	--	--	--	--	--	--	0.584182	6.25349	0.093417	PARN_HUMAN Poly(A)-specific ribonuclease PARN OS=Homo sapiens GN=PARN PE=1 SV=1	1e-126
PYT00087	--	--	--	0.627679	6.33741	0.0990434	0.509762	5.4544	0.0934588	BG4_DROME Death domain-containing adapter protein BG4 OS=Drosophila melanogaster GN=BG4 PE=1 SV=1	5e-06
PYT07465	0.911645	7.86328	0.115937	0.472123	6.15199	0.0767431	0.623622	6.66957	0.0935027	CCD58_BOVIN Coiled-coil domain-containing protein 58 OS=Bos taurus GN=CCDC58 PE=2 SV=1	1e-47
PYT16756	--	--	--	--	--	--	0.570014	6.09512	0.0935198	--	--
PYT10238	0.364756	9.11601	0.0400127	--	--	--	0.714868	7.64296	0.0935329	DPY30_HUMAN Protein dpy-30 homolog OS=Homo sapiens GN=DPY30 PE=1 SV=1	1e-29
PYT21940	--	--	--	0.884978	7.07244	0.12513	0.634343	6.77635	0.0936113	AT1A_TAESO Sodium/potassium-transporting ATPase subunit alpha OS=Taenia solium PE=2 SV=1	0
PYT06707	0.83864	8.0937	0.103616	--	--	--	0.85005	9.07708	0.0936479	MYPH_ECHGR Myophilin OS=Echinococcus granulosus PE=2 SV=1	3e-37
PYT07095	--	--	--	0.548393	5.3102	0.103272	0.535258	5.70389	0.0938408	M3K7_HUMAN Mitogen-activated protein kinase kinase kinase 7 OS=Homo sapiens GN=MAP3K7 PE=1 SV=1	1e-171
PYT21974	0.901202	5.04165	0.178751	--	--	--	0.598384	6.37584	0.0938518	RM17_BOVIN 39S ribosomal protein L17, mitochondrial OS=Bos taurus GN=MRPL17 PE=1 SV=1	2e-29
PYT01143	--	--	--	--	--	--	0.492307	5.24304	0.0938972	TFB1M_XENLA Dimethyladenosine transferase 1, mitochondrial OS=Xenopus laevis GN=tfb1m PE=2 SV=1	1e-119
PYT14556	0.882453	6.00501	0.146953	0.676168	5.7352	0.117898	0.557828	5.94079	0.0938979	ABHD4_BOVIN Abhydrolase domain-containing protein 4 OS=Bos taurus GN=ABHD4 PE=2 SV=1	1e-121
PYT18046	--	--	--	--	--	--	0.503446	5.36106	0.0939079	XRCC6_CHICK X-ray repair cross-complementing protein 5 OS=Gallus gallus GN=XRCC6 PE=2 SV=1	0
PYT00298	--	--	--	--	--	--	0.561116	5.9742	0.0939232	SYEP_DROME Bifunctional glutamate/proline--tRNA ligase OS=Drosophila melanogaster GN=Aats-glupro PE=1 SV=2	0
PYT16851	--	--	--	--	--	--	0.544871	5.80038	0.0939371	MRM1_HUMAN rRNA methyltransferase 1, mitochondrial OS=Homo sapiens GN=MRM1 PE=1 SV=1	1e-33
PYT10715	--	--	--	--	--	--	0.619354	6.58994	0.0939848	RBM34_RAT RNA-binding protein 34 OS=Rattus norvegicus GN=Rbm34 PE=2 SV=1	5e-52
PYT05788	--	--	--	--	--	--	0.54904	5.84102	0.0939973	LARP7_DANRE La-related protein 7 OS=Danio rerio GN=larp7 PE=2 SV=1	7e-35
PYT13364	--	--	--	--	--	--	0.596547	6.34445	0.0940267	F210B_MOUSE Protein FAM210B OS=Mus musculus GN=Fam210b PE=2 SV=3	2e-35
PYT03717	--	--	--	--	--	--	0.710741	7.54682	0.0941775	CDK2_XENLA Cyclin-dependent kinase 2 OS=Xenopus laevis GN=cdk2 PE=1 SV=3	1e-166
PYT09279	--	--	--	--	--	--	0.521782	5.53945	0.0941937	PLAP_RAT Phospholipase A-2-activating protein OS=Rattus norvegicus GN=Plaa PE=2 SV=3	0
PYT17770	0.859982	6.07325	0.141602	0.629603	5.20884	0.120872	0.527449	5.59739	0.0942313	BCCIP_DANRE Protein BCCIP homolog OS=Danio rerio GN=bccip PE=2 SV=1	2e-70
PYT09563	--	--	--	0.887787	6.25781	0.141869	0.680224	7.21467	0.0942835	SRP14_PONAB Signal recognition particle 14 kDa protein OS=Pongo abelii GN=SRP14 PE=2 SV=1	4e-43
PYT17216	--	--	--	--	--	--	0.585027	6.198	0.0943896	TRUA_HUMAN tRNA pseudouridine synthase A, mitochondrial OS=Homo sapiens GN=PUS1 PE=1 SV=3	1e-100
PYT12566	0.546515	5.35315	0.102092	--	--	--	0.575877	6.08859	0.094583	AIFM1_RAT Apoptosis-inducing factor 1, mitochondrial OS=Rattus norvegicus GN=Aifm1 PE=1 SV=1	1e-128
PYT14179	0.658235	9.02869	0.0729048	0.685534	7.7293	0.0886929	0.737608	7.79303	0.0946497	DAD1_PIG Dolichyl-diphosphooligosaccharide--protein glycosyltransferase subunit DAD1 OS=Sus scrofa GN=DAD1 PE=3 SV=3	2e-57
PYT19416	0.455647	7.74753	0.0588119	0.972795	8.72123	0.111543	0.707258	7.46832	0.094701	--	--
PYT17397	--	--	--	0.642595	5.03308	0.127674	0.56429	5.95622	0.0947395	SRP72_HUMAN Signal recognition particle subunit SRP72 OS=Homo sapiens GN=SRP72 PE=1 SV=3	0
PYT17738	--	--	--	0.615535	6.19591	0.0993455	0.617211	6.51128	0.0947911	FNTA_HUMAN Protein farnesyltransferase/geranylgeranyltransferase type-1 subunit alpha OS=Homo sapiens GN=FNTA PE=1 SV=1	1e-135
PYT07756	--	--	--	0.805769	6.44292	0.125063	0.639508	6.74426	0.0948225	RPAB2_PONAB DNA-directed RNA polymerases I, II, and III subunit RPABC2 OS=Pongo abelii GN=POLR2F PE=2 SV=1	8e-48
PYT18766	--	--	--	0.781324	5.29624	0.147524	0.618549	6.52209	0.0948391	ZG8_XENLA Gastrula zinc finger protein XlCGF8.2DB OS=Xenopus laevis PE=3 SV=1	6e-14
PYT05858	--	--	--	--	--	--	0.481575	5.07469	0.0948975	CLUA1_MOUSE Clusterin-associated protein 1 OS=Mus musculus GN=Cluap1 PE=1 SV=1	1e-146
PYT14062	0.39279	8.46303	0.0464125	0.856974	8.96435	0.0955981	0.75668	7.96756	0.0949702	CYB5_MOUSE Cytochrome b5 OS=Mus musculus GN=Cyb5a PE=1 SV=2	2e-42
PYT06176	--	--	--	--	--	--	0.553231	5.82469	0.0949802	ADRO_SALFO NADPH:adrenodoxin oxidoreductase, mitochondrial OS=Salvelinus fontinalis GN=fdxr PE=2 SV=1	1e-174
PYT04182	0.856701	5.49579	0.155883	0.74847	5.08994	0.147049	0.546575	5.7541	0.0949888	SMRC2_HUMAN SWI/SNF complex subunit SMARCC2 OS=Homo sapiens GN=SMARCC2 PE=1 SV=1	0
PYT14146	0.632764	7.88905	0.0802078	0.792144	7.7438	0.102294	0.669921	7.04335	0.0951139	PDCD6_HUMAN Programmed cell death protein 6 OS=Homo sapiens GN=PDCD6 PE=1 SV=1	4e-90
PYT09975	--	--	--	0.668815	5.51204	0.121337	0.645928	6.7891	0.0951419	HTD2_HUMAN Hydroxyacyl-thioester dehydratase type 2, mitochondrial OS=Homo sapiens GN=RPP14 PE=1 SV=1	5e-38
PYT10473	--	--	--	0.692029	5.59036	0.12379	0.603833	6.34292	0.0951979	GLMU_SYNJA Bifunctional protein GlmU OS=Synechococcus sp. (strain JA-3-3Ab) GN=glmU PE=3 SV=1	7e-28
PYT19550	0.394911	5.41606	0.0729148	0.76241	6.69412	0.113893	0.549296	5.76583	0.0952676	ARF1_LOCMI ADP-ribosylation factor 1 OS=Locusta migratoria GN=ARF1 PE=2 SV=2	1e-55
PYT03554	--	--	--	0.703121	5.87005	0.119781	0.649864	6.80588	0.0954857	RCD1_XENTR Cell differentiation protein RCD1 homolog OS=Xenopus tropicalis GN=rqcd1 PE=2 SV=1	0
PYT12367	--	--	--	0.612325	5.37593	0.113901	0.641137	6.70901	0.0955636	--	--
PYT13632	--	--	--	0.810677	6.08441	0.133238	0.514571	5.38343	0.0955844	HNF4A_XENLA Hepatocyte nuclear factor 4-alpha OS=Xenopus laevis GN=hnf4a PE=2 SV=2	0
PYT04637	0.831072	6.08672	0.136539	--	--	--	0.493055	5.15765	0.0955968	ABCF1_PIG ATP-binding cassette sub-family F member 1 OS=Sus scrofa GN=ABCF1 PE=3 SV=1	0
PYT09051	0.941847	7.5578	0.124619	--	--	--	0.810328	8.45528	0.0958369	TRX2_YEAST Thioredoxin-2 OS=Saccharomyces cerevisiae (strain ATCC 204508 / S288c) GN=TRX2 PE=1 SV=3	1e-28
PYT14225	--	--	--	0.595669	5.94851	0.100138	0.487616	5.08368	0.0959179	CHM4B_XENLA Charged multivesicular body protein 4b OS=Xenopus laevis GN=chmp4b PE=2 SV=1	5e-79
PYT14298	0.823167	5.64667	0.145779	0.724293	5.27038	0.137427	0.48353	5.0366	0.0960033	PEPL1_MOUSE Probable aminopeptidase NPEPL1 OS=Mus musculus GN=Npepl1 PE=2 SV=1	0
PYT18806	--	--	--	--	--	--	0.650937	6.77802	0.0960364	CSRP2_CHICK Cysteine and glycine-rich protein 2 OS=Gallus gallus GN=CSRP2 PE=2 SV=3	1e-52
PYT23653	--	--	--	0.740873	6.79593	0.109017	0.59777	6.21962	0.0961103	FP1_MYTED Adhesive plaque matrix protein OS=Mytilus edulis GN=FP1 PE=1 SV=1	2e-12
PYT15954	0.937044	7.09488	0.132073	--	--	--	0.519952	5.40924	0.0961229	--	--
PYT09060	--	--	--	--	--	--	0.520633	5.41325	0.0961774	KDM4B_DROME Probable lysine-specific demethylase 4B OS=Drosophila melanogaster GN=Kdm4B PE=3 SV=3	0
PYT16437	--	--	--	--	--	--	0.552222	5.74019	0.0962027	RFC2_CHICK Replication factor C subunit 2 OS=Gallus gallus GN=RFC2 PE=2 SV=1	0
PYT09921	--	--	--	--	--	--	0.56457	5.86621	0.0962411	NDK6_DANRE Nucleoside diphosphate kinase 6 OS=Danio rerio GN=nme6 PE=2 SV=1	7e-39
PYT13709	--	--	--	0.745817	5.2118	0.143102	0.543485	5.64684	0.0962458	PP4R1_RAT Serine/threonine-protein phosphatase 4 regulatory subunit 1 OS=Rattus norvegicus GN=Ppp4r1 PE=2 SV=1	1e-115
PYT02040	0.73379	6.82506	0.107514	--	--	--	0.629209	6.53676	0.0962571	ARP3_PONAB Actin-related protein 3 OS=Pongo abelii GN=ACTR3 PE=2 SV=3	0
PYT05712	--	--	--	0.829263	7.06582	0.117363	0.680958	7.07094	0.0963038	THO4A_XENLA THO complex subunit 4-A OS=Xenopus laevis GN=alyref-a PE=2 SV=1	2e-57
PYT11816	--	--	--	0.579618	5.08165	0.114061	0.582501	6.04425	0.0963728	COPG2_DANRE Coatomer subunit gamma-2 OS=Danio rerio GN=copg2 PE=2 SV=2	0
PYT16577	0.584405	5.72079	0.102155	--	--	--	0.622576	6.45856	0.0963955	SSRP1_MOUSE FACT complex subunit SSRP1 OS=Mus musculus GN=Ssrp1 PE=1 SV=2	0
PYT05942	--	--	--	0.595208	7.73192	0.0769806	0.647621	6.71667	0.0964199	UB2D4_HUMAN Ubiquitin-conjugating enzyme E2 D4 OS=Homo sapiens GN=UBE2D4 PE=1 SV=1	4e-75
PYT19145	0.829119	5.5283	0.149977	0.939024	6.0985	0.153976	0.676861	7.01886	0.0964347	PDIA4_HUMAN Protein disulfide-isomerase A4 OS=Homo sapiens GN=PDIA4 PE=1 SV=2	0
PYT21976	0.432479	7.45411	0.0580189	0.743621	6.72236	0.110619	0.680615	7.04762	0.0965737	ETFB_HUMAN Electron transfer flavoprotein subunit beta OS=Homo sapiens GN=ETFB PE=1 SV=3	1e-125
PYT21649	0.737726	6.81925	0.108183	0.60422	5.49995	0.109859	0.617314	6.39178	0.0965793	NIP7_TETNG 60S ribosome subunit biogenesis protein NIP7 homolog OS=Tetraodon nigroviridis GN=nip7 PE=3 SV=1	1e-107
PYT20440	--	--	--	--	--	--	0.529967	5.48632	0.0965978	REN3A_DANRE Regulator of nonsense transcripts 3A OS=Danio rerio GN=upf3a PE=2 SV=2	3e-26
PYT14151	0.397288	5.59284	0.0710352	0.502435	5.14251	0.0977023	0.597734	6.18679	0.0966146	--	--
PYT00944	--	--	--	0.777117	5.32639	0.145899	0.591764	6.12256	0.096653	HCD2_DROME 3-hydroxyacyl-CoA dehydrogenase type-2 OS=Drosophila melanogaster GN=scu PE=1 SV=1	1e-118
PYT10839	--	--	--	--	--	--	0.538163	5.56519	0.0967015	--	--
PYT04374	--	--	--	0.806732	5.37636	0.150052	0.493034	5.09839	0.0967039	SNAPN_HUMAN SNARE-associated protein Snapin OS=Homo sapiens GN=SNAPIN PE=1 SV=1	2e-40
PYT20043	--	--	--	--	--	--	0.729645	7.54439	0.0967135	TBA3_HOMAM Tubulin alpha-3 chain OS=Homarus americanus PE=2 SV=1	4e-50
PYT17077	--	--	--	--	--	--	0.716007	7.39726	0.0967935	PGAM_DICDI Probable phosphoglycerate mutase OS=Dictyostelium discoideum GN=gpmA PE=1 SV=1	1e-126
PYT15137	--	--	--	--	--	--	0.540769	5.57813	0.0969445	ZCHC4_MOUSE Zinc finger CCHC domain-containing protein 4 OS=Mus musculus GN=Zcchc4 PE=2 SV=1	1e-148
PYT04280	--	--	--	--	--	--	0.498876	5.13602	0.0971329	PHP14_BOVIN 14 kDa phosphohistidine phosphatase OS=Bos taurus GN=PHPT1 PE=2 SV=1	3e-20
PYT20561	--	--	--	0.734904	5.09865	0.144137	0.599991	6.16356	0.0973449	NKAPL_HUMAN NKAP-like protein OS=Homo sapiens GN=NKAPL PE=2 SV=3	2e-52
PYT06742	--	--	--	--	--	--	0.497265	5.10296	0.0974464	TPC10_HUMAN Trafficking protein particle complex subunit 10 OS=Homo sapiens GN=TRAPPC10 PE=1 SV=2	0
PYT15611	0.598665	6.13621	0.0975627	0.727844	5.32726	0.136626	0.492953	5.05815	0.0974573	MCEE_MOUSE Methylmalonyl-CoA epimerase, mitochondrial OS=Mus musculus GN=Mcee PE=2 SV=1	2e-67
PYT10563	--	--	--	--	--	--	0.631295	6.4755	0.0974898	BATF3_RAT Basic leucine zipper transcriptional factor ATF-like 3 OS=Rattus norvegicus GN=Batf3 PE=1 SV=1	2e-06
PYT10125	--	--	--	0.983244	6.12326	0.160575	0.674315	6.91576	0.0975041	ERH_AEDAE Enhancer of rudimentary homolog OS=Aedes aegypti PE=3 SV=1	3e-49
PYT09302	0.232021	6.57494	0.0352887	--	--	--	0.54598	5.59768	0.0975368	FRRS1_HUMAN Ferric-chelate reductase 1 OS=Homo sapiens GN=FRRS1 PE=2 SV=2	3e-54
PYT09499	--	--	--	0.850747	5.63448	0.150989	0.5516	5.64748	0.0976719	MAAI1_DROME Probable maleylacetoacetate isomerase 1 OS=Drosophila melanogaster GN=CG9362 PE=2 SV=1	3e-61
PYT19614	--	--	--	0.7299	5.0585	0.144292	0.532376	5.44848	0.0977108	DCT2A_XENLA Dynactin subunit 2-A OS=Xenopus laevis GN=dctn2-a PE=2 SV=1	1e-128
PYT05495	--	--	--	--	--	--	0.515738	5.27728	0.097728	NTAN1_HUMAN Protein N-terminal asparagine amidohydrolase OS=Homo sapiens GN=NTAN1 PE=1 SV=3	2e-77
PYT13438	--	--	--	--	--	--	0.609992	6.2366	0.0978083	RM03_BOVIN 39S ribosomal protein L3, mitochondrial OS=Bos taurus GN=MRPL3 PE=1 SV=1	3e-30
PYT09197	0.699866	7.49622	0.0933625	--	--	--	0.539478	5.50866	0.0979328	NLTP_CHICK Non-specific lipid-transfer protein OS=Gallus gallus GN=SCP2 PE=2 SV=1	0
PYT18166	--	--	--	--	--	--	0.77287	7.88477	0.0980206	TAGL3_PONAB Transgelin-3 OS=Pongo abelii GN=TAGLN3 PE=2 SV=1	7e-10
PYT19418	--	--	--	--	--	--	0.624642	6.36311	0.0981662	TRA2A_MOUSE Transformer-2 protein homolog alpha OS=Mus musculus GN=Tra2a PE=1 SV=1	5e-55
PYT18509	0.655432	9.94462	0.0659081	--	--	--	0.763447	7.77096	0.0982435	RNK_MOUSE Ribonuclease kappa OS=Mus musculus GN=Rnasek PE=2 SV=1	1e-26
PYT09010	0.847161	7.20477	0.117583	0.910634	7.00577	0.129983	0.824969	8.39408	0.0982799	ECHB_HUMAN Trifunctional enzyme subunit beta, mitochondrial OS=Homo sapiens GN=HADHB PE=1 SV=3	0
PYT21648	--	--	--	0.59515	7.69781	0.0773142	0.723856	7.36461	0.0982885	CDC42_DROPS Cdc42 homolog OS=Drosophila pseudoobscura pseudoobscura GN=Cdc42 PE=3 SV=1	1e-133
PYT23683	--	--	--	--	--	--	0.550823	5.60369	0.0982966	MED30_XENLA Mediator of RNA polymerase II transcription subunit 30 OS=Xenopus laevis GN=med30 PE=2 SV=1	5e-36
PYT13245	0.945428	5.16676	0.182983	--	--	--	0.529228	5.38187	0.0983354	SUGT1_BOVIN Suppressor of G2 allele of SKP1 homolog OS=Bos taurus GN=SUGT1 PE=2 SV=1	2e-88
PYT20430	0.784249	7.50273	0.104529	0.980277	8.53801	0.114813	0.774452	7.87541	0.0983379	M1I1L_DANRE Mid1-interacting protein 1-like OS=Danio rerio GN=mid1ip1l PE=2 SV=1	2e-18
PYT04528	--	--	--	0.634327	5.54175	0.114463	0.62042	6.29937	0.0984891	--	--
PYT09274	--	--	--	--	--	--	0.596214	6.05022	0.0985441	HMGX4_HUMAN HMG domain-containing protein 4 OS=Homo sapiens GN=HMGXB4 PE=1 SV=2	1e-46
PYT22616	0.617091	8.34876	0.0739141	0.512663	9.34778	0.0548433	0.843129	8.54367	0.0986847	HINT1_BOVIN Histidine triad nucleotide-binding protein 1 OS=Bos taurus GN=HINT1 PE=1 SV=2	3e-58
PYT10133	--	--	--	--	--	--	0.56165	5.68494	0.098796	BAAT_MOUSE Bile acid-CoA:amino acid N-acyltransferase OS=Mus musculus GN=Baat PE=1 SV=1	1e-93
PYT09649	--	--	--	--	--	--	0.498374	5.03409	0.0989998	MBIP1_MOUSE MAP3K12-binding inhibitory protein 1 OS=Mus musculus GN=Mbip PE=2 SV=1	7e-38
PYT06286	0.293009	5.27686	0.055527	--	--	--	0.628182	6.34366	0.0990253	LYRM1_TAEGU LYR motif-containing protein 1 OS=Taeniopygia guttata GN=LYRM1 PE=2 SV=1	1e-31
PYT23295	--	--	--	--	--	--	0.721346	7.27793	0.0991142	STAU2_RAT Double-stranded RNA-binding protein Staufen homolog 2 OS=Rattus norvegicus GN=Stau2 PE=1 SV=1	1e-136
PYT17833	0.821587	9.75686	0.0842061	0.832608	9.29638	0.0895626	0.790948	7.97684	0.0991556	VA0E_CAEEL V-type proton ATPase subunit e OS=Caenorhabditis elegans GN=vha-17 PE=3 SV=2	3e-21
PYT22354	--	--	--	--	--	--	0.646603	6.51334	0.0992736	RPIA_BOVIN Ribose-5-phosphate isomerase (Fragment) OS=Bos taurus GN=RPIA PE=2 SV=2	1e-103
PYT16429	0.936526	5.62156	0.166595	0.489185	5.22761	0.0935771	0.569739	5.73402	0.0993612	SGF29_MOUSE SAGA-associated factor 29 homolog OS=Mus musculus GN=Ccdc101 PE=2 SV=1	1e-151
PYT16006	--	--	--	--	--	--	0.567875	5.71021	0.0994492	MND1_MOUSE Meiotic nuclear division protein 1 homolog OS=Mus musculus GN=Mnd1 PE=1 SV=1	1e-71
PYT16346	--	--	--	--	--	--	0.586738	5.8994	0.0994572	4ET_MOUSE Eukaryotic translation initiation factor 4E transporter OS=Mus musculus GN=Eif4enif1 PE=1 SV=2	2e-42
PYT18405	--	--	--	--	--	--	0.532849	5.35606	0.0994851	KRR1_MOUSE KRR1 small subunit processome component homolog OS=Mus musculus GN=Krr1 PE=2 SV=1	1e-160
PYT10355	0.938053	5.40532	0.173542	--	--	--	0.498758	5.01013	0.09955	APOP1_BOVIN Apoptogenic protein 1, mitochondrial OS=Bos taurus GN=APOPT1 PE=2 SV=1	6e-38
PYT06507	--	--	--	--	--	--	0.637501	6.39917	0.0996225	ERD22_CHICK ER lumen protein retaining receptor 2 OS=Gallus gallus GN=KDELR2 PE=2 SV=1	1e-114
PYT03860	0.547685	5.26174	0.104088	0.605511	5.1867	0.116743	0.588494	5.90029	0.09974	CDC73_CHICK Parafibromin OS=Gallus gallus GN=CDC73 PE=2 SV=1	0
PYT25251	0.919448	6.59848	0.139342	0.616886	5.5003	0.112155	0.526046	5.27298	0.0997625	SLU7_CHICK Pre-mRNA-splicing factor SLU7 OS=Gallus gallus GN=SLU7 PE=2 SV=1	0
PYT14902	--	--	--	--	--	--	0.623377	6.2468	0.0997914	ASMT_BOVIN Acetylserotonin O-methyltransferase OS=Bos taurus GN=ASMT PE=1 SV=2	7e-33
PYT23335	--	--	--	--	--	--	0.532919	5.33743	0.0998456	XRCC5_MOUSE X-ray repair cross-complementing protein 5 OS=Mus musculus GN=Xrcc5 PE=2 SV=4	1e-169
PYT11010	--	--	--	--	--	--	0.594302	5.94774	0.0999206	RM02_HUMAN 39S ribosomal protein L2, mitochondrial OS=Homo sapiens GN=MRPL2 PE=1 SV=2	1e-64
PYT01904	0.615816	6.33655	0.0971847	0.544078	5.96076	0.0912766	0.680243	6.80309	0.0999903	EIF3A_XENTR Eukaryotic translation initiation factor 3 subunit A OS=Xenopus tropicalis GN=eif3a PE=2 SV=1	0
PYT20615	--	--	--	--	--	--	0.607786	6.06912	0.100144	RFC4_MOUSE Replication factor C subunit 4 OS=Mus musculus GN=Rfc4 PE=1 SV=1	1e-170
PYT07075	--	--	--	0.628324	5.6278	0.111646	0.580104	5.79021	0.100187	DCAM_DROME S-adenosylmethionine decarboxylase proenzyme OS=Drosophila melanogaster GN=SamDC PE=2 SV=1	1e-110
PYT04538	0.901915	5.38783	0.167399	--	--	--	0.697166	6.95852	0.100189	DPOE3_PONAB DNA polymerase epsilon subunit 3 OS=Pongo abelii GN=POLE3 PE=2 SV=1	3e-55
PYT15389	--	--	--	--	--	--	0.505314	5.03273	0.100405	SIR6_HUMAN NAD-dependent protein deacetylase sirtuin-6 OS=Homo sapiens GN=SIRT6 PE=1 SV=2	1e-132
PYT03660	0.455727	6.12748	0.0743743	0.645446	5.29997	0.121783	0.532224	5.29902	0.100438	URM1_CAPHI Ubiquitin-related modifier 1 homolog OS=Capra hircus GN=URM1 PE=3 SV=1	3e-43
PYT07603	--	--	--	0.80162	7.71899	0.10385	0.819374	8.15611	0.100461	HNRPQ_MOUSE Heterogeneous nuclear ribonucleoprotein Q OS=Mus musculus GN=Syncrip PE=1 SV=2	0
PYT05166	--	--	--	--	--	--	0.634891	6.31967	0.100463	PIWL2_MOUSE Piwi-like protein 2 OS=Mus musculus GN=Piwil2 PE=1 SV=2	0
PYT13612	--	--	--	0.836032	6.43088	0.130003	0.571996	5.68895	0.100545	DNJA2_BOVIN DnaJ homolog subfamily A member 2 OS=Bos taurus GN=DNAJA2 PE=2 SV=1	1e-167
PYT22618	--	--	--	0.78382	6.84842	0.114453	0.63749	6.3373	0.100593	SC11A_MOUSE Signal peptidase complex catalytic subunit SEC11A OS=Mus musculus GN=Sec11a PE=2 SV=1	1e-107
PYT11467	0.721369	6.29576	0.11458	--	--	--	0.64907	6.45124	0.100612	ODPB_MOUSE Pyruvate dehydrogenase E1 component subunit beta, mitochondrial OS=Mus musculus GN=Pdhb PE=1 SV=1	0
PYT20442	0.437167	7.77664	0.0562154	0.848016	8.18847	0.103562	0.745878	7.4122	0.100628	CCNI_HUMAN Cyclin-I OS=Homo sapiens GN=CCNI PE=1 SV=1	1e-69
PYT09119	0.479816	5.95643	0.0805544	0.522808	5.46201	0.095717	0.580856	5.77043	0.100661	MRGBP_HUMAN MRG/MORF4L-binding protein OS=Homo sapiens GN=MRGBP PE=1 SV=1	3e-35
PYT11335	--	--	--	--	--	--	0.636202	6.31922	0.100677	TF3C6_MOUSE General transcription factor 3C polypeptide 6 OS=Mus musculus GN=Gtf3c6 PE=2 SV=1	2e-22
PYT03951	0.389266	7.61989	0.0510855	--	--	--	0.651724	6.47118	0.100712	RAB14_PONAB Ras-related protein Rab-14 OS=Pongo abelii GN=RAB14 PE=2 SV=3	1e-145
PYT13872	0.758626	5.47661	0.138521	0.740626	7.11808	0.104049	0.697348	6.91998	0.100773	--	--
PYT17841	0.91337	5.65822	0.161424	0.556815	5.77849	0.0963599	0.701885	6.95928	0.100856	NFYA_MOUSE Nuclear transcription factor Y subunit alpha OS=Mus musculus GN=Nfya PE=1 SV=2	3e-28
PYT13030	--	--	--	--	--	--	0.56119	5.56178	0.100901	SYRC_XENTR Arginine--tRNA ligase, cytoplasmic OS=Xenopus tropicalis GN=rars PE=2 SV=1	0
PYT06412	0.605151	5.3363	0.113403	--	--	--	0.617856	6.12017	0.100954	WBP11_DANRE WW domain-binding protein 11 OS=Danio rerio GN=wbp11 PE=1 SV=1	1e-48
PYT18134	--	--	--	0.745164	5.31494	0.140202	0.561623	5.555	0.101102	PLP1_SCHPO Thioredoxin domain-containing protein plp1 OS=Schizosaccharomyces pombe (strain 972 / ATCC 24843) GN=plp1 PE=1 SV=2	5e-41
PYT05925	--	--	--	--	--	--	0.680238	6.72798	0.101106	IRF2_SIGHI Interferon regulatory factor 2 OS=Sigmodon hispidus GN=IRF2 PE=2 SV=1	3e-42
PYT23235	--	--	--	--	--	--	0.556648	5.50237	0.101165	SMU1_XENLA WD40 repeat-containing protein SMU1 OS=Xenopus laevis GN=smu1 PE=2 SV=1	0
PYT00139	--	--	--	--	--	--	0.519202	5.12288	0.10135	SMG9_SALSA Protein SMG9 OS=Salmo salar GN=smg9 PE=2 SV=1	1e-28
PYT00407	--	--	--	0.746621	5.37157	0.138995	0.55423	5.4565	0.101572	SELK_XENLA Selenoprotein K OS=Xenopus laevis GN=selk PE=3 SV=3	2e-14
PYT17536	--	--	--	--	--	--	0.765855	7.53841	0.101594	NHP2_XENTR H/ACA ribonucleoprotein complex subunit 2-like protein OS=Xenopus tropicalis GN=nhp2 PE=2 SV=1	8e-61
PYT01833	--	--	--	--	--	--	0.522909	5.1435	0.101664	SCNM1_DANRE Sodium channel modifier 1 OS=Danio rerio GN=scnm1 PE=2 SV=1	5e-34
PYT21590	--	--	--	--	--	--	0.547844	5.38626	0.101711	--	--
PYT04214	--	--	--	--	--	--	0.593673	5.83683	0.101712	MPPA_MOUSE Mitochondrial-processing peptidase subunit alpha OS=Mus musculus GN=Pmpca PE=1 SV=1	1e-170
PYT15351	--	--	--	0.812472	5.869	0.138434	0.518262	5.09476	0.101725	--	--
PYT08449	--	--	--	--	--	--	0.558208	5.48555	0.10176	NOL10_XENLA Nucleolar protein 10 OS=Xenopus laevis GN=nol10 PE=2 SV=1	0
PYT11770	--	--	--	--	--	--	0.648401	6.369	0.101806	GNAI_LYMST Guanine nucleotide-binding protein G(i) subunit alpha OS=Lymnaea stagnalis PE=2 SV=3	0
PYT14906	0.418391	5.65682	0.0739622	0.882093	5.64714	0.156202	0.626495	6.15256	0.101827	SYTC_RAT Threonine--tRNA ligase, cytoplasmic OS=Rattus norvegicus GN=Tars PE=2 SV=1	0
PYT15410	0.850349	9.08806	0.0935677	0.762568	8.41599	0.0906094	0.875506	8.58482	0.101983	SSRB_CANFA Translocon-associated protein subunit beta OS=Canis familiaris GN=SSR2 PE=1 SV=1	9e-78
PYT21390	0.832699	5.83103	0.142805	0.579751	5.77939	0.100314	0.632508	6.20131	0.101996	IF4G3_MOUSE Eukaryotic translation initiation factor 4 gamma 3 OS=Mus musculus GN=Eif4g3 PE=1 SV=2	0
PYT11114	--	--	--	--	--	--	0.572283	5.60949	0.10202	FA58A_XENLA Cyclin-related protein FAM58A OS=Xenopus laevis GN=fam58a PE=2 SV=2	3e-91
PYT08553	--	--	--	--	--	--	0.513335	5.02867	0.102082	POP1_HUMAN Ribonucleases P/MRP protein subunit POP1 OS=Homo sapiens GN=POP1 PE=1 SV=2	1e-124
PYT15283	--	--	--	--	--	--	0.53013	5.19306	0.102084	RIOK2_MOUSE Serine/threonine-protein kinase RIO2 OS=Mus musculus GN=Riok2 PE=1 SV=1	0
PYT05250	--	--	--	0.945571	5.51418	0.17148	0.634708	6.21688	0.102094	--	--
PYT20028	--	--	--	0.668999	5.54272	0.120699	0.59277	5.79727	0.10225	APTX_CHICK Aprataxin OS=Gallus gallus GN=APTX PE=2 SV=1	7e-70
PYT12770	--	--	--	--	--	--	0.536857	5.24962	0.102266	NXT2_HUMAN NTF2-related export protein 2 OS=Homo sapiens GN=NXT2 PE=2 SV=1	1e-45
PYT18802	--	--	--	0.564296	5.45208	0.103501	0.52848	5.16719	0.102276	GLRX2_BOVIN Glutaredoxin-2, mitochondrial OS=Bos taurus GN=GLRX2 PE=2 SV=1	1e-30
PYT08886	--	--	--	0.809839	5.0712	0.159694	0.611562	5.97675	0.102323	Y0417_DROME Probable protein phosphatase CG10417 OS=Drosophila melanogaster GN=CG10417 PE=1 SV=1	1e-75
PYT03131	--	--	--	--	--	--	0.570261	5.57004	0.10238	PRRT1_MOUSE Proline-rich transmembrane protein 1 OS=Mus musculus GN=Prrt1 PE=1 SV=1	3e-17
PYT16206	--	--	--	--	--	--	0.559052	5.45934	0.102403	SART3_PONAB Squamous cell carcinoma antigen recognized by T-cells 3 OS=Pongo abelii GN=SART3 PE=2 SV=1	0
PYT14217	0.753509	5.55878	0.135553	--	--	--	0.694234	6.77764	0.10243	PPIB_MOUSE Peptidyl-prolyl cis-trans isomerase B OS=Mus musculus GN=Ppib PE=2 SV=2	1e-84
PYT04380	--	--	--	0.677162	6.71935	0.100778	0.668115	6.51699	0.102519	PP1RB_DANRE Protein phosphatase 1 regulatory subunit 11 OS=Danio rerio GN=ppp1r11 PE=1 SV=1	7e-21
PYT20748	--	--	--	0.502651	5.35526	0.0938612	0.570026	5.55327	0.102647	CSN6_MOUSE COP9 signalosome complex subunit 6 OS=Mus musculus GN=Cops6 PE=1 SV=1	1e-174
PYT15657	--	--	--	--	--	--	0.555397	5.40341	0.102786	FOCAD_HUMAN Focadhesin OS=Homo sapiens GN=FOCAD PE=1 SV=1	0
PYT06004	--	--	--	--	--	--	0.685117	6.65953	0.102878	NOL11_DANRE Nucleolar protein 11-like OS=Danio rerio GN=nol11 PE=2 SV=1	6e-50
PYT15719	0.66058	5.72645	0.115356	0.382598	5.98381	0.0639388	0.714248	6.93608	0.102976	ATX2_HUMAN Ataxin-2 OS=Homo sapiens GN=ATXN2 PE=1 SV=2	4e-59
PYT09869	--	--	--	--	--	--	0.556105	5.39985	0.102985	TIM9_HUMAN Mitochondrial import inner membrane translocase subunit Tim9 OS=Homo sapiens GN=TIMM9 PE=1 SV=1	3e-19
PYT09392	--	--	--	0.92863	6.48202	0.143262	0.539518	5.23511	0.103058	AP2S1_RAT AP-2 complex subunit sigma OS=Rattus norvegicus GN=Ap2s1 PE=2 SV=1	8e-98
PYT09830	0.833105	7.09789	0.117374	--	--	--	0.588821	5.71015	0.103118	SRCH_RABIT Sarcoplasmic reticulum histidine-rich calcium-binding protein OS=Oryctolagus cuniculus GN=HRC PE=1 SV=1	2e-20
PYT01925	--	--	--	--	--	--	0.647123	6.27463	0.103133	NOC3L_DANRE Nucleolar complex protein 3 homolog OS=Danio rerio GN=noc3l PE=2 SV=1	0
PYT15613	0.851808	5.15046	0.165385	--	--	--	0.561248	5.43938	0.103182	CI085_RAT Uncharacterized protein C9orf85 homolog OS=Rattus norvegicus PE=2 SV=1	3e-32
PYT09204	--	--	--	--	--	--	0.601952	5.83203	0.103215	CLPP_MOUSE Putative ATP-dependent Clp protease proteolytic subunit, mitochondrial OS=Mus musculus GN=Clpp PE=2 SV=1	2e-72
PYT09055	0.494556	6.29094	0.0786141	0.985614	6.18522	0.15935	0.633309	6.13246	0.103272	RNH1_MOUSE Ribonuclease H1 OS=Mus musculus GN=Rnaseh1 PE=2 SV=1	6e-73
PYT14648	--	--	--	--	--	--	0.641168	6.20192	0.103382	SNX2_MOUSE Sorting nexin-2 OS=Mus musculus GN=Snx2 PE=1 SV=2	1e-176
PYT07157	--	--	--	0.685286	8.32887	0.0822784	0.694019	6.71313	0.103382	SNX12_HUMAN Sorting nexin-12 OS=Homo sapiens GN=SNX12 PE=1 SV=3	1e-87
PYT23782	--	--	--	0.689515	5.44465	0.126641	0.574786	5.55875	0.103402	SPF30_DANRE Survival of motor neuron-related-splicing factor 30 OS=Danio rerio GN=smndc1 PE=2 SV=1	2e-68
PYT03683	--	--	--	0.783699	7.86847	0.0995999	0.813495	7.85609	0.10355	FUBP1_HUMAN Far upstream element-binding protein 1 OS=Homo sapiens GN=FUBP1 PE=1 SV=3	1e-100
PYT10315	--	--	--	--	--	--	0.584293	5.64258	0.103551	XPO1_RAT Exportin-1 OS=Rattus norvegicus GN=Xpo1 PE=1 SV=1	0
PYT22348	0.599668	6.389	0.0938594	0.911962	5.6309	0.161957	0.583744	5.63263	0.103636	MI40B_XENLA Mitochondrial intermembrane space import and assembly protein 40-B OS=Xenopus laevis GN=chchd4-b PE=2 SV=1	8e-16
PYT08945	--	--	--	0.392257	5.76122	0.0680858	0.618781	5.96597	0.103719	FAF1_MOUSE FAS-associated factor 1 OS=Mus musculus GN=Faf1 PE=1 SV=2	0
PYT09940	--	--	--	--	--	--	0.536131	5.16699	0.103761	DIEXF_XENTR Digestive organ expansion factor homolog OS=Xenopus tropicalis GN=diexf PE=2 SV=1	0
PYT16448	--	--	--	0.649666	5.6394	0.115201	0.722855	6.95764	0.103894	EIF3C_DANRE Eukaryotic translation initiation factor 3 subunit C OS=Danio rerio GN=eif3c PE=1 SV=1	0
PYT10409	--	--	--	--	--	--	0.641467	6.17403	0.103898	LEC1_CAEEL 32 kDa beta-galactoside-binding lectin OS=Caenorhabditis elegans GN=lec-1 PE=1 SV=1	6e-37
PYT23670	--	--	--	--	--	--	0.531672	5.11136	0.104018	BYST_HUMAN Bystin OS=Homo sapiens GN=BYSL PE=1 SV=3	0
PYT16337	--	--	--	0.46877	5.70507	0.0821673	0.690761	6.63299	0.10414	PELO_RAT Protein pelota homolog OS=Rattus norvegicus GN=Pelo PE=2 SV=1	0
PYT12382	--	--	--	--	--	--	0.655172	6.29067	0.10415	SMCA5_HUMAN SWI/SNF-related matrix-associated actin-dependent regulator of chromatin subfamily A member 5 OS=Homo sapiens GN=SMARCA5 PE=1 SV=1	0
PYT14979	0.719601	6.18714	0.116306	0.777515	5.88935	0.13202	0.623329	5.97737	0.104281	CF057_HUMAN UPF0369 protein C6orf57 OS=Homo sapiens GN=C6orf57 PE=2 SV=1	3e-11
PYT07247	--	--	--	--	--	--	0.744752	7.13061	0.104444	AIF1L_MOUSE Allograft inflammatory factor 1-like OS=Mus musculus GN=Aif1l PE=2 SV=1	5e-43
PYT14065	--	--	--	0.637582	5.05425	0.126148	0.590299	5.65102	0.104459	--	--
PYT10108	--	--	--	--	--	--	0.697399	6.67508	0.104478	DPOE4_MOUSE DNA polymerase epsilon subunit 4 OS=Mus musculus GN=Pole4 PE=2 SV=1	2e-31
PYT25693	--	--	--	--	--	--	0.684625	6.55053	0.104514	ENY2_MOUSE Enhancer of yellow 2 transcription factor homolog OS=Mus musculus GN=Eny2 PE=2 SV=1	9e-56
PYT07624	--	--	--	--	--	--	0.706792	6.75447	0.104641	GCP2_MOUSE Gamma-tubulin complex component 2 OS=Mus musculus GN=Tubgcp2 PE=2 SV=2	0
PYT23642	--	--	--	--	--	--	0.535255	5.1126	0.104693	CENPO_MOUSE Centromere protein O OS=Mus musculus GN=Cenpo PE=2 SV=1	3e-16
PYT12482	--	--	--	--	--	--	0.569542	5.43903	0.104714	RRP8_HUMAN Ribosomal RNA-processing protein 8 OS=Homo sapiens GN=RRP8 PE=1 SV=2	1e-79
PYT09456	0.389614	5.31865	0.0732542	0.52178	6.06403	0.086045	0.696611	6.65193	0.104723	ODO2_BOVIN Dihydrolipoyllysine-residue succinyltransferase component of 2-oxoglutarate dehydrogenase complex, mitochondrial OS=Bos taurus GN=DLST PE=1 SV=2	0
PYT10019	--	--	--	--	--	--	0.531827	5.07611	0.104771	NU133_MOUSE Nuclear pore complex protein Nup133 OS=Mus musculus GN=Nup133 PE=1 SV=2	0
PYT19243	--	--	--	0.790067	7.37869	0.107074	0.655759	6.25478	0.104841	RALA_DROME Ras-related protein Ral-a OS=Drosophila melanogaster GN=Rala PE=2 SV=2	1e-117
PYT00137	--	--	--	--	--	--	0.556897	5.30911	0.104895	--	--
PYT05620	--	--	--	--	--	--	0.617174	5.88068	0.104949	GEMI6_HUMAN Gem-associated protein 6 OS=Homo sapiens GN=GEMIN6 PE=1 SV=1	2e-38
PYT23590	--	--	--	--	--	--	0.587717	5.59426	0.105057	--	--
PYT23654	0.437476	5.84607	0.0748325	0.948353	5.32085	0.178233	0.682155	6.48952	0.105116	TSN_CHICK Translin OS=Gallus gallus GN=TSN PE=1 SV=1	2e-90
PYT15058	--	--	--	0.469569	5.70536	0.0823031	0.698208	6.63216	0.105276	ZFR_PONAB Zinc finger RNA-binding protein OS=Pongo abelii GN=ZFR PE=2 SV=1	0
PYT04286	0.456129	6.84009	0.0666846	0.800541	5.1288	0.156087	0.628683	5.97039	0.1053	SURF6_DROME Surfeit locus protein 6 homolog OS=Drosophila melanogaster GN=Surf6 PE=1 SV=1	1e-26
PYT07884	0.547947	5.19965	0.105381	--	--	--	0.700934	6.65603	0.105308	RFA1_HUMAN Replication protein A 70 kDa DNA-binding subunit OS=Homo sapiens GN=RPA1 PE=1 SV=2	0
PYT04998	0.579267	5.10935	0.113374	0.677339	5.54679	0.122114	0.651656	6.18557	0.105351	COPA_HUMAN Coatomer subunit alpha OS=Homo sapiens GN=COPA PE=1 SV=2	0
PYT03765	--	--	--	--	--	--	0.617586	5.86061	0.105379	ORC4_XENLA Origin recognition complex subunit 4 OS=Xenopus laevis GN=orc4 PE=2 SV=1	1e-174
PYT09211	--	--	--	0.609808	6.30196	0.0967648	0.661407	6.27589	0.105389	LSM4_MOUSE U6 snRNA-associated Sm-like protein LSm4 OS=Mus musculus GN=Lsm4 PE=2 SV=1	3e-58
PYT11356	0.641115	8.62051	0.0743709	0.863947	7.5629	0.114235	0.776141	7.3598	0.105457	SSRD_RAT Translocon-associated protein subunit delta OS=Rattus norvegicus GN=Ssr4 PE=2 SV=1	6e-51
PYT07200	--	--	--	--	--	--	0.665226	6.30417	0.105522	CANB1_DICDI Calcineurin subunit B type 1 OS=Dictyostelium discoideum GN=cnbA PE=1 SV=1	3e-20
PYT10393	--	--	--	--	--	--	0.539159	5.1067	0.105579	CIA30_DROME Probable complex I intermediate-associated protein 30, mitochondrial OS=Drosophila melanogaster GN=CG7598 PE=2 SV=1	3e-38
PYT07108	--	--	--	--	--	--	0.563628	5.33808	0.105586	--	--
PYT09705	0.839397	8.05646	0.104189	0.532335	7.44565	0.071496	0.667782	6.3226	0.105618	TMEDA_HUMAN Transmembrane emp24 domain-containing protein 10 OS=Homo sapiens GN=TMED10 PE=1 SV=2	7e-98
PYT13770	--	--	--	0.970223	5.86795	0.165343	0.554128	5.24423	0.105664	HEXB_HUMAN Beta-hexosaminidase subunit beta OS=Homo sapiens GN=HEXB PE=1 SV=3	1e-135
PYT06640	0.732277	5.72608	0.127885	0.766987	6.18288	0.12405	0.610309	5.77259	0.105725	RBP2A_PLAF7 Reticulocyte-binding protein 2 homolog a OS=Plasmodium falciparum (isolate 3D7) GN=PF13_0198 PE=3 SV=1	3e-10
PYT23015	--	--	--	--	--	--	0.789966	7.47107	0.105737	--	--
PYT08786	--	--	--	--	--	--	0.92317	8.72996	0.105747	--	--
PYT23748	--	--	--	--	--	--	0.630301	5.95126	0.105911	CHRC1_MOUSE Chromatin accessibility complex protein 1 OS=Mus musculus GN=Chrac1 PE=1 SV=1	1e-28
PYT21802	--	--	--	--	--	--	0.886257	8.36132	0.105995	OST48_MOUSE Dolichyl-diphosphooligosaccharide--protein glycosyltransferase 48 kDa subunit OS=Mus musculus GN=Ddost PE=1 SV=2	0
PYT11614	0.969419	7.8967	0.122763	--	--	--	0.853324	8.0498	0.106006	HPGDS_CHICK Hematopoietic prostaglandin D synthase OS=Gallus gallus GN=HPGDS PE=1 SV=3	1e-24
PYT04537	--	--	--	0.652544	5.52705	0.118064	0.675814	6.3693	0.106105	CSK2B_RAT Casein kinase II subunit beta OS=Rattus norvegicus GN=Csnk2b PE=1 SV=1	1e-132
PYT08628	--	--	--	--	--	--	0.585715	5.51927	0.106122	RPAB1_RAT DNA-directed RNA polymerases I, II, and III subunit RPABC1 OS=Rattus norvegicus GN=Polr2e PE=2 SV=1	1e-133
PYT07028	--	--	--	--	--	--	0.841851	7.93011	0.106159	GSTP1_BOVIN Glutathione S-transferase P OS=Bos taurus GN=GSTP1 PE=1 SV=2	1e-64
PYT21124	--	--	--	--	--	--	0.558661	5.25836	0.106242	DDB2_CHICK DNA damage-binding protein 2 OS=Gallus gallus GN=DDB2 PE=2 SV=1	1e-137
PYT15041	--	--	--	--	--	--	0.778367	7.32538	0.106256	TCP4_MOUSE Activated RNA polymerase II transcriptional coactivator p15 OS=Mus musculus GN=Sub1 PE=1 SV=3	5e-23
PYT22702	--	--	--	0.511004	6.75321	0.0756684	0.697011	6.54794	0.106447	ZFAN5_HUMAN AN1-type zinc finger protein 5 OS=Homo sapiens GN=ZFAND5 PE=1 SV=1	9e-49
PYT25240	--	--	--	--	--	--	0.623964	5.84677	0.106719	--	--
PYT09508	--	--	--	--	--	--	0.582861	5.4592	0.106767	CRIPT_DANRE Cysteine-rich PDZ-binding protein OS=Danio rerio GN=cript PE=3 SV=1	4e-50
PYT16555	--	--	--	0.733692	6.03464	0.12158	0.605428	5.67045	0.106769	SRSF1_CHICK Serine/arginine-rich splicing factor 1 OS=Gallus gallus GN=SRSF1 PE=1 SV=3	5e-83
PYT13937	0.425463	6.00931	0.0708006	0.672983	5.8195	0.115643	0.678851	6.34899	0.106923	PSMG2_DANRE Proteasome assembly chaperone 2 OS=Danio rerio GN=psmg2 PE=2 SV=1	2e-60
PYT14844	--	--	--	0.931531	6.22132	0.149732	0.616677	5.76483	0.106972	MP2K1_SERCA Dual specificity mitogen-activated protein kinase kinase 1 (Fragment) OS=Serinus canaria GN=MAP2K1 PE=2 SV=1	0
PYT15709	--	--	--	--	--	--	0.581268	5.43194	0.107009	CL043_MOUSE Uncharacterized protein C12orf43 homolog OS=Mus musculus PE=2 SV=1	2e-05
PYT11747	--	--	--	--	--	--	0.834008	7.7933	0.107016	RPN1_MOUSE Dolichyl-diphosphooligosaccharide--protein glycosyltransferase subunit 1 OS=Mus musculus GN=Rpn1 PE=2 SV=1	0
PYT17244	--	--	--	0.492076	5.45851	0.0901485	0.61583	5.75091	0.107084	KCMF1_BOVIN E3 ubiquitin-protein ligase KCMF1 OS=Bos taurus GN=KCMF1 PE=2 SV=1	9e-24
PYT11143	--	--	--	0.73546	5.66393	0.12985	0.629493	5.87799	0.107093	MCAT_RAT Mitochondrial carnitine/acylcarnitine carrier protein OS=Rattus norvegicus GN=Slc25a20 PE=1 SV=1	1e-117
PYT07713	--	--	--	0.711987	7.94965	0.0895622	0.988197	9.2113	0.107281	HDC_HUMAN Headcase protein homolog OS=Homo sapiens GN=HECA PE=1 SV=1	8e-78
PYT21244	0.902134	5.66846	0.15915	--	--	--	0.620677	5.78311	0.107326	P63_HUMAN Tumor protein 63 OS=Homo sapiens GN=TP63 PE=1 SV=1	1e-115
PYT21925	--	--	--	0.646005	6.28535	0.102779	0.724769	6.74536	0.107447	2AAA_HUMAN Serine/threonine-protein phosphatase 2A 65 kDa regulatory subunit A alpha isoform OS=Homo sapiens GN=PPP2R1A PE=1 SV=4	0
PYT09169	--	--	--	--	--	--	0.652385	6.0618	0.107622	TGIF2_MOUSE Homeobox protein TGIF2 OS=Mus musculus GN=Tgif2 PE=2 SV=1	6e-39
PYT08157	--	--	--	0.515019	5.31461	0.0969064	0.553755	5.14397	0.107651	AP3D1_MOUSE AP-3 complex subunit delta-1 OS=Mus musculus GN=Ap3d1 PE=1 SV=1	0
PYT17431	--	--	--	--	--	--	0.635895	5.90676	0.107655	MORN4_BOVIN MORN repeat-containing protein 4 OS=Bos taurus GN=MORN4 PE=2 SV=1	7e-54
PYT02121	--	--	--	0.808403	6.23931	0.129566	0.655714	6.08639	0.107734	PEPE_XENLA Alpha-aspartyl dipeptidase OS=Xenopus laevis GN=aad-a PE=1 SV=1	4e-97
PYT05946	--	--	--	--	--	--	0.603196	5.59544	0.107801	SF01_HUMAN Splicing factor 1 OS=Homo sapiens GN=SF1 PE=1 SV=4	1e-151
PYT14128	--	--	--	--	--	--	0.701176	6.49958	0.10788	ANM5_HUMAN Protein arginine N-methyltransferase 5 OS=Homo sapiens GN=PRMT5 PE=1 SV=4	0
PYT07967	--	--	--	--	--	--	0.81071	7.51186	0.107924	GBG12_BOVIN Guanine nucleotide-binding protein G(I)/G(S)/G(O) subunit gamma-12 OS=Bos taurus GN=GNG12 PE=1 SV=2	1e-11
PYT18916	0.796413	5.71616	0.139327	0.715344	5.98569	0.119509	0.674748	6.246	0.108029	PSMD2_BOVIN 26S proteasome non-ATPase regulatory subunit 2 OS=Bos taurus GN=PSMD2 PE=1 SV=2	0
PYT20337	--	--	--	--	--	--	0.582954	5.39553	0.108044	ENOX1_MOUSE Ecto-NOX disulfide-thiol exchanger 1 OS=Mus musculus GN=Enox1 PE=1 SV=1	1e-143
PYT11195	--	--	--	0.646523	5.65887	0.114249	0.564781	5.22597	0.108072	BAP31_PONAB B-cell receptor-associated protein 31 OS=Pongo abelii GN=BCAP31 PE=2 SV=3	8e-54
PYT16027	--	--	--	0.719377	5.48409	0.131175	0.641215	5.93287	0.108078	UFD1_MOUSE Ubiquitin fusion degradation protein 1 homolog OS=Mus musculus GN=Ufd1l PE=1 SV=2	1e-127
PYT22770	--	--	--	0.698316	7.94789	0.0878618	0.950646	8.79255	0.108119	MIEN1_HUMAN Migration and invasion enhancer 1 OS=Homo sapiens GN=MIEN1 PE=1 SV=1	3e-12
PYT23171	--	--	--	--	--	--	0.676221	6.25184	0.108163	RB11A_RAT Ras-related protein Rab-11A OS=Rattus norvegicus GN=Rab11a PE=1 SV=3	1e-137
PYT15929	--	--	--	--	--	--	0.554944	5.12701	0.108239	RA51D_MOUSE DNA repair protein RAD51 homolog 4 OS=Mus musculus GN=Rad51d PE=2 SV=1	6e-84
PYT04371	--	--	--	0.614364	5.74708	0.1069	0.551523	5.08714	0.108415	FAXC_XENTR Failed axon connections homolog OS=Xenopus tropicalis GN=faxc PE=3 SV=1	6e-46
PYT12895	--	--	--	--	--	--	0.885292	8.16329	0.108448	--	--
PYT24932	--	--	--	--	--	--	0.565846	5.21552	0.108493	PERQ2_DANRE PERQ amino acid-rich with GYF domain-containing protein 2 OS=Danio rerio GN=gigyf2 PE=2 SV=1	8e-70
PYT00464	--	--	--	0.785194	5.59372	0.140371	0.733196	6.75669	0.108514	SRP19_DROME Signal recognition particle 19 kDa protein OS=Drosophila melanogaster GN=Srp19 PE=2 SV=2	2e-37
PYT17462	--	--	--	0.664736	6.1693	0.107749	0.788347	7.25943	0.108596	GRP75_CRIGR Stress-70 protein, mitochondrial OS=Cricetulus griseus GN=HSPA9 PE=2 SV=1	0
PYT19567	--	--	--	0.865732	6.15555	0.140642	0.715485	6.58635	0.108632	CREM_CANFA cAMP-responsive element modulator OS=Canis familiaris GN=CREM PE=2 SV=2	9e-79
PYT19284	--	--	--	--	--	--	0.972034	8.94531	0.108664	--	--
PYT12284	--	--	--	--	--	--	0.754323	6.94147	0.108669	MYSP_MYTGA Paramyosin OS=Mytilus galloprovincialis PE=2 SV=1	0
PYT04218	--	--	--	--	--	--	0.655546	6.02493	0.108805	BCD1_MOUSE Box C/D snoRNA protein 1 OS=Mus musculus GN=Znhit6 PE=2 SV=2	1e-66
PYT00355	--	--	--	--	--	--	0.611485	5.61942	0.108816	U5S1_CHICK 116 kDa U5 small nuclear ribonucleoprotein component OS=Gallus gallus GN=EFTUD2 PE=2 SV=1	0
PYT23209	--	--	--	0.679003	6.39776	0.106131	0.68313	6.27556	0.108856	CDO1_DANRE Cysteine dioxygenase type 1 OS=Danio rerio GN=cdo1 PE=2 SV=1	3e-83
PYT06350	--	--	--	--	--	--	0.664107	6.09646	0.108933	MYS_ARGIR Myosin heavy chain, striated muscle OS=Argopecten irradians PE=1 SV=1	0
PYT17921	--	--	--	0.837663	5.44644	0.1538	0.548375	5.0335	0.108945	VA727_ARATH Vesicle-associated membrane protein 727 OS=Arabidopsis thaliana GN=VAMP727 PE=2 SV=1	8e-19
PYT03299	--	--	--	--	--	--	0.722286	6.62626	0.109003	BPL1_SCHPO Biotin--protein ligase OS=Schizosaccharomyces pombe (strain 972 / ATCC 24843) GN=bpl1 PE=3 SV=1	5e-23
PYT22263	--	--	--	--	--	--	0.626515	5.7476	0.109005	--	--
PYT19532	--	--	--	--	--	--	0.600445	5.50121	0.109148	ERCC3_BOVIN TFIIH basal transcription factor complex helicase XPB subunit OS=Bos taurus GN=ERCC3 PE=2 SV=1	0
PYT18508	0.752572	7.04677	0.106797	--	--	--	0.766512	7.02075	0.109178	THIM_BOVIN 3-ketoacyl-CoA thiolase, mitochondrial OS=Bos taurus GN=ACAA2 PE=2 SV=1	0
PYT17877	--	--	--	0.55201	5.29488	0.104254	0.706951	6.47241	0.109225	SAM50_XENTR Sorting and assembly machinery component 50 homolog OS=Xenopus tropicalis GN=samm50 PE=2 SV=1	1e-121
PYT16744	--	--	--	--	--	--	0.637007	5.82776	0.109306	RM50_HUMAN 39S ribosomal protein L50, mitochondrial OS=Homo sapiens GN=MRPL50 PE=1 SV=2	5e-11
PYT21543	--	--	--	--	--	--	0.605739	5.54127	0.109314	CSTF1_RAT Cleavage stimulation factor subunit 1 OS=Rattus norvegicus GN=Cstf1 PE=2 SV=1	0
PYT06347	0.483376	5.82968	0.0829164	0.704988	5.95642	0.118358	0.550288	5.02256	0.109563	DCTN5_MOUSE Dynactin subunit 5 OS=Mus musculus GN=Dctn5 PE=1 SV=1	1e-109
PYT17623	--	--	--	0.593778	6.15464	0.0964765	0.674587	6.15475	0.109604	TMEDE_DROPS Transmembrane emp24 domain-containing protein eca OS=Drosophila pseudoobscura pseudoobscura GN=eca PE=3 SV=1	8e-97
PYT16652	--	--	--	--	--	--	0.551661	5.03088	0.109655	PAGR1_MOUSE PAXIP1-associated glutamate-rich protein 1 OS=Mus musculus GN=PAGR1 PE=1 SV=1	2e-10
PYT04211	--	--	--	0.616221	6.50076	0.0947922	0.766847	6.99291	0.109661	TF2B_RAT Transcription initiation factor IIB OS=Rattus norvegicus GN=Gtf2b PE=2 SV=1	1e-164
PYT20017	--	--	--	--	--	--	0.660252	6.01609	0.109748	SF3A1_HUMAN Splicing factor 3A subunit 1 OS=Homo sapiens GN=SF3A1 PE=1 SV=1	0
PYT13435	--	--	--	0.821889	6.43238	0.127774	0.858916	7.80945	0.109984	SSRA_HUMAN Translocon-associated protein subunit alpha OS=Homo sapiens GN=SSR1 PE=1 SV=3	4e-72
PYT07542	--	--	--	--	--	--	0.883115	8.02441	0.110054	INS_APLCA Insulin OS=Aplysia californica GN=PIN PE=1 SV=1	3e-06
PYT07755	--	--	--	0.686235	5.48434	0.125126	0.599685	5.44203	0.110195	PP6R3_HUMAN Serine/threonine-protein phosphatase 6 regulatory subunit 3 OS=Homo sapiens GN=PPP6R3 PE=1 SV=2	0
PYT08074	--	--	--	--	--	--	0.709549	6.43817	0.11021	HDAC2_HUMAN Histone deacetylase 2 OS=Homo sapiens GN=HDAC2 PE=1 SV=2	0
PYT20286	0.429359	7.26877	0.059069	0.633853	6.66151	0.0951516	0.877994	7.96371	0.110249	TIM14_DROME Mitochondrial import inner membrane translocase subunit TIM14 OS=Drosophila melanogaster GN=Tim14 PE=3 SV=2	1e-42
PYT01488	--	--	--	--	--	--	0.557705	5.05564	0.110314	CSN3_DANRE COP9 signalosome complex subunit 3 OS=Danio rerio GN=cops3 PE=2 SV=1	2e-64
PYT21764	--	--	--	0.829074	6.49639	0.127621	0.716565	6.49191	0.110378	AP2M1_CHICK AP-2 complex subunit mu OS=Gallus gallus GN=AP2M1 PE=2 SV=1	0
PYT06175	0.470002	7.83929	0.0599547	--	--	--	0.819422	7.41555	0.110501	GDIR2_BOVIN Rho GDP-dissociation inhibitor 2 OS=Bos taurus GN=ARHGDIB PE=2 SV=3	2e-51
PYT00808	0.748561	5.35651	0.139748	--	--	--	0.598654	5.41752	0.110503	RL1D1_BOVIN Ribosomal L1 domain-containing protein 1 OS=Bos taurus GN=RSL1D1 PE=2 SV=1	9e-49
PYT14286	--	--	--	--	--	--	0.723625	6.54486	0.110564	--	--
PYT02261	--	--	--	--	--	--	0.679811	6.14758	0.110582	NSE1_XENLA Non-structural maintenance of chromosomes element 1 homolog OS=Xenopus laevis GN=nsmce1 PE=2 SV=1	2e-57
PYT15259	0.53509	7.67857	0.0696861	0.381161	6.57736	0.0579504	0.726105	6.56224	0.110649	EIF3J_XENLA Eukaryotic translation initiation factor 3 subunit J OS=Xenopus laevis GN=eif3j PE=2 SV=1	9e-41
PYT15513	--	--	--	0.687785	5.14674	0.133635	0.720603	6.48384	0.111138	UBAP2_HUMAN Ubiquitin-associated protein 2 OS=Homo sapiens GN=UBAP2 PE=1 SV=1	6e-38
PYT01018	--	--	--	--	--	--	0.5606	5.03591	0.111321	PEX3_CRILO Peroxisomal biogenesis factor 3 OS=Cricetulus longicaudatus GN=PEX3 PE=2 SV=1	1e-117
PYT24573	0.707129	7.30338	0.0968221	0.946968	5.61863	0.168541	0.774517	6.95594	0.111346	NOP58_HUMAN Nucleolar protein 58 OS=Homo sapiens GN=NOP58 PE=1 SV=1	0
PYT15524	--	--	--	0.678138	6.87045	0.0987035	0.710376	6.37747	0.111388	UB2R1_HUMAN Ubiquitin-conjugating enzyme E2 R1 OS=Homo sapiens GN=CDC34 PE=1 SV=2	1e-117
PYT06090	--	--	--	--	--	--	0.582594	5.23006	0.111393	MET12_DANRE Methyltransferase-like protein 12, mitochondrial OS=Danio rerio GN=mettl12 PE=2 SV=2	4e-17
PYT16921	0.752905	6.0867	0.123697	--	--	--	0.710329	6.37368	0.111447	HXK2_DROME Hexokinase type 2 OS=Drosophila melanogaster GN=Hex-t2 PE=2 SV=4	1e-152
PYT02135	--	--	--	--	--	--	0.761129	6.82756	0.111479	CS066_BOVIN UPF0515 protein C19orf66 homolog OS=Bos taurus PE=2 SV=1	3e-37
PYT10150	0.397951	7.50184	0.0530472	0.473571	8.49113	0.0557724	0.896617	8.03879	0.111536	MDHC_HUMAN Malate dehydrogenase, cytoplasmic OS=Homo sapiens GN=MDH1 PE=1 SV=4	1e-150
PYT23136	--	--	--	--	--	--	0.632176	5.66636	0.111567	PEM2_YEAST Phosphatidyl-N-methylethanolamine N-methyltransferase OS=Saccharomyces cerevisiae (strain ATCC 204508 / S288c) GN=OPI3 PE=1 SV=1	4e-51
PYT13624	0.203052	6.1658	0.0329319	0.679077	6.59081	0.103034	0.711784	6.36942	0.11175	NFS1_RAT Cysteine desulfurase, mitochondrial OS=Rattus norvegicus GN=Nfs1 PE=2 SV=1	0
PYT17276	--	--	--	0.689736	5.52943	0.124739	0.699865	6.26151	0.111773	SRS12_HUMAN Serine/arginine-rich splicing factor 12 OS=Homo sapiens GN=SRSF12 PE=2 SV=1	8e-20
PYT10387	--	--	--	0.485844	5.18916	0.0936268	0.56535	5.05251	0.111895	SYVNB_XENLA E3 ubiquitin-protein ligase synoviolin B OS=Xenopus laevis GN=syvn1-b PE=2 SV=1	0
PYT03225	--	--	--	--	--	--	0.695988	6.21172	0.112044	IER5_MOUSE Immediate early response gene 5 protein OS=Mus musculus GN=Ier5 PE=2 SV=1	4e-11
PYT03768	--	--	--	0.411081	5.86409	0.0701014	0.656742	5.85506	0.112167	YMEL1_MOUSE ATP-dependent zinc metalloprotease YME1L1 OS=Mus musculus GN=Yme1l1 PE=2 SV=1	1e-166
PYT06492	--	--	--	0.798567	6.96551	0.114646	0.675225	6.0175	0.11221	--	--
PYT01334	--	--	--	--	--	--	0.653025	5.8186	0.112231	--	--
PYT11456	--	--	--	0.82746	6.42901	0.128707	0.684282	6.09415	0.112285	CAPZA_DROME F-actin-capping protein subunit alpha OS=Drosophila melanogaster GN=cpa PE=2 SV=1	1e-119
PYT18748	--	--	--	0.790535	5.52056	0.143198	0.779299	6.93003	0.112453	KELC_ANOST Ring canal kelch homolog OS=Anopheles stephensi GN=kel PE=2 SV=2	5e-09
PYT21553	--	--	--	0.683344	5.86627	0.116487	0.729173	6.4817	0.112497	S2536_MOUSE Solute carrier family 25 member 36 OS=Mus musculus GN=Slc25a36 PE=2 SV=1	1e-105
PYT20496	--	--	--	--	--	--	0.801921	7.11814	0.112659	YD541_YEAST Putative uncharacterized oxidoreductase YDR541C OS=Saccharomyces cerevisiae (strain ATCC 204508 / S288c) GN=YDR541C PE=1 SV=2	4e-33
PYT04979	--	--	--	--	--	--	0.828289	7.33815	0.112874	GPDA_DROEZ Glycerol-3-phosphate dehydrogenase [NAD(+)], cytoplasmic OS=Drosophila ezoana GN=Gpdh1 PE=3 SV=4	1e-168
PYT20606	--	--	--	--	--	--	0.746962	6.61609	0.112901	RENR_BOVIN Renin receptor OS=Bos taurus GN=ATP6AP2 PE=1 SV=2	1e-65
PYT17290	--	--	--	0.723271	7.54369	0.0958776	0.92928	8.22894	0.112928	YFEX_ECOLI Probable deferrochelatase/peroxidase YfeX OS=Escherichia coli (strain K12) GN=yfeX PE=1 SV=2	8e-36
PYT10318	--	--	--	--	--	--	0.577265	5.10962	0.112976	COQ6_XENTR Ubiquinone biosynthesis monooxygenase COQ6 OS=Xenopus tropicalis GN=coq6 PE=2 SV=1	7e-94
PYT20585	--	--	--	--	--	--	0.896871	7.92939	0.113107	TBB4_CAEEL Tubulin beta-4 chain OS=Caenorhabditis elegans GN=tbb-4 PE=3 SV=1	0
PYT08939	--	--	--	0.880837	5.88387	0.149704	0.767753	6.78611	0.113136	GLU2B_MOUSE Glucosidase 2 subunit beta OS=Mus musculus GN=Prkcsh PE=1 SV=1	2e-75
PYT11294	0.595282	5.28642	0.112606	--	--	--	0.625816	5.53052	0.113157	SUMF1_HUMAN Sulfatase-modifying factor 1 OS=Homo sapiens GN=SUMF1 PE=1 SV=3	1e-139
PYT07464	--	--	--	0.603563	5.617	0.107453	0.573567	5.06866	0.113159	IMA7_MOUSE Importin subunit alpha-7 OS=Mus musculus GN=Kpna6 PE=1 SV=2	0
PYT07915	--	--	--	0.696667	5.20367	0.13388	0.687044	6.06957	0.113195	THILB_XENLA Acetyl-CoA acetyltransferase B, mitochondrial OS=Xenopus laevis GN=acat1-b PE=2 SV=1	0
PYT03698	--	--	--	--	--	--	0.642438	5.67278	0.113249	GNL1_PONAB Guanine nucleotide-binding protein-like 1 OS=Pongo abelii GN=GNL1 PE=2 SV=1	0
PYT24506	--	--	--	0.713399	6.6461	0.107341	0.750205	6.62338	0.113266	RAB5C_CANFA Ras-related protein Rab-5C OS=Canis familiaris GN=RAB5C PE=2 SV=1	1e-125
PYT21056	--	--	--	--	--	--	0.919976	8.10577	0.113497	PAF15_BOVIN PCNA-associated factor OS=Bos taurus GN=PAF PE=3 SV=1	4e-26
PYT17916	--	--	--	0.752414	6.79917	0.110663	0.800614	7.05219	0.113527	ASPP_AEDAE Lysosomal aspartic protease OS=Aedes aegypti GN=AAEL006169 PE=1 SV=2	1e-144
PYT07030	--	--	--	0.634636	5.24865	0.120914	0.745393	6.56576	0.113527	CNOT2_HUMAN CCR4-NOT transcription complex subunit 2 OS=Homo sapiens GN=CNOT2 PE=1 SV=1	1e-149
PYT04457	--	--	--	0.920762	5.41207	0.170131	0.596002	5.24957	0.113533	WDR37_XENLA WD repeat-containing protein 37 OS=Xenopus laevis GN=wdr37 PE=2 SV=1	0
PYT04976	0.564992	5.32724	0.106057	0.711954	5.81308	0.122475	0.61948	5.45627	0.113535	GPTC8_HUMAN G patch domain-containing protein 8 OS=Homo sapiens GN=GPATCH8 PE=1 SV=2	2e-07
PYT15910	0.6992	5.8581	0.119356	--	--	--	0.682679	6.0126	0.113541	MED19_AEDAE Mediator of RNA polymerase II transcription subunit 19 OS=Aedes aegypti GN=MED19 PE=3 SV=1	7e-63
PYT05288	--	--	--	0.753653	5.63604	0.13372	0.717714	6.31891	0.113582	IF4E_XENLA Eukaryotic translation initiation factor 4E OS=Xenopus laevis GN=eif4e PE=1 SV=1	1e-100
PYT14320	--	--	--	--	--	--	0.654378	5.75838	0.113639	--	--
PYT18481	--	--	--	--	--	--	0.716782	6.30556	0.113675	TNNT_PERAM Troponin T OS=Periplaneta americana GN=TNT PE=2 SV=1	1e-32
PYT03061	--	--	--	0.714352	5.53492	0.129063	0.654056	5.75195	0.11371	PSA_MOUSE Puromycin-sensitive aminopeptidase OS=Mus musculus GN=Npepps PE=1 SV=2	0
PYT17357	--	--	--	--	--	--	0.61221	5.38163	0.113759	DDX56_BOVIN Probable ATP-dependent RNA helicase DDX56 OS=Bos taurus GN=DDX56 PE=2 SV=1	0
PYT08811	--	--	--	--	--	--	0.693582	6.09596	0.113777	PTBP3_HUMAN Polypyrimidine tract-binding protein 3 OS=Homo sapiens GN=PTBP3 PE=1 SV=2	1e-161
PYT05104	--	--	--	--	--	--	0.829021	7.28439	0.113808	DPF3_HUMAN Zinc finger protein DPF3 OS=Homo sapiens GN=DPF3 PE=1 SV=3	6e-91
PYT12792	--	--	--	--	--	--	0.631275	5.54674	0.11381	SPCS3_DROME Signal peptidase complex subunit 3 OS=Drosophila melanogaster GN=Spase22-23 PE=2 SV=1	3e-80
PYT20572	0.429006	5.47786	0.0783163	--	--	--	0.651877	5.72649	0.113835	CCNC_AEDAE Cyclin-C OS=Aedes aegypti GN=CycC PE=3 SV=1	3e-84
PYT15168	--	--	--	--	--	--	0.589785	5.17674	0.11393	CNPY2_MOUSE Protein canopy homolog 2 OS=Mus musculus GN=Cnpy2 PE=2 SV=1	4e-40
PYT07538	0.968611	5.80882	0.166748	0.856523	5.71302	0.149925	0.731339	6.4136	0.114029	DEOC_HUMAN Putative deoxyribose-phosphate aldolase OS=Homo sapiens GN=DERA PE=1 SV=2	1e-162
PYT07341	--	--	--	--	--	--	0.595198	5.21357	0.114163	CHRD1_XENLA Cysteine and histidine-rich domain-containing protein 1 OS=Xenopus laevis GN=chordc1 PE=2 SV=1	2e-93
PYT12915	--	--	--	0.883579	6.16899	0.143229	0.723723	6.33931	0.114164	SEPT2_DROME Septin-2 OS=Drosophila melanogaster GN=Sep2 PE=2 SV=2	0
PYT23211	--	--	--	--	--	--	0.654204	5.72921	0.114188	TMOD1_HUMAN Tropomodulin-1 OS=Homo sapiens GN=TMOD1 PE=1 SV=1	1e-82
PYT15528	0.567551	6.48119	0.087569	--	--	--	0.695211	6.07798	0.114382	LAM0_DROME Lamin Dm0 OS=Drosophila melanogaster GN=Lam PE=1 SV=4	1e-129
PYT13639	0.536647	5.53261	0.0969971	0.907661	5.26881	0.17227	0.653087	5.70776	0.114421	T170A_MOUSE Transmembrane protein 170A OS=Mus musculus GN=Tmem170a PE=2 SV=1	1e-34
PYT00256	--	--	--	--	--	--	0.676011	5.90133	0.114552	ATC1_ANOGA Calcium-transporting ATPase sarcoplasmic/endoplasmic reticulum type OS=Anopheles gambiae GN=Ca-P60A PE=2 SV=5	1e-147
PYT04061	0.93941	6.18408	0.151908	--	--	--	0.723665	6.31651	0.114567	WDR5_RAT WD repeat-containing protein 5 OS=Rattus norvegicus GN=Wdr5 PE=2 SV=1	0
PYT06421	--	--	--	--	--	--	0.813826	7.1034	0.114568	HAUS2_HUMAN HAUS augmin-like complex subunit 2 OS=Homo sapiens GN=HAUS2 PE=1 SV=1	3e-11
PYT15744	--	--	--	--	--	--	0.703665	6.13683	0.114663	--	--
PYT24459	0.828054	5.18327	0.159755	--	--	--	0.70983	6.18816	0.114708	UBP37_PIG Ubiquitin carboxyl-terminal hydrolase 37 OS=Sus scrofa GN=USP37 PE=3 SV=1	4e-25
PYT12051	--	--	--	--	--	--	0.700414	6.10007	0.114821	P4R2B_DANRE Serine/threonine-protein phosphatase 4 regulatory subunit 2-B OS=Danio rerio GN=ppp4r2b PE=1 SV=2	8e-41
PYT07224	--	--	--	--	--	--	0.601269	5.23393	0.114879	SAP18_DROME Histone deacetylase complex subunit SAP18 OS=Drosophila melanogaster GN=Bin1 PE=1 SV=1	5e-67
PYT06945	--	--	--	--	--	--	0.677449	5.89275	0.114963	NDUF4_DROME Protein NDUFAF4 homolog OS=Drosophila melanogaster GN=CG11722 PE=1 SV=1	6e-19
PYT11231	--	--	--	0.907095	6.13066	0.14796	0.663791	5.76549	0.115132	LFG4_MOUSE Protein lifeguard 4 OS=Mus musculus GN=Tmbim4 PE=2 SV=1	2e-76
PYT02048	--	--	--	--	--	--	0.675112	5.85475	0.11531	PRLD2_XENLA PRELI domain-containing protein 2 OS=Xenopus laevis GN=prelid2 PE=2 SV=1	1e-53
PYT07578	--	--	--	--	--	--	0.612537	5.31082	0.115337	KDM1A_MOUSE Lysine-specific histone demethylase 1A OS=Mus musculus GN=Kdm1a PE=1 SV=2	0
PYT07815	--	--	--	--	--	--	0.611935	5.30251	0.115405	MEP50_BOVIN Methylosome protein 50 OS=Bos taurus GN=WDR77 PE=2 SV=1	5e-85
PYT26199	--	--	--	0.475617	5.73459	0.0829384	0.624097	5.39944	0.115586	MIP18_MOUSE Mitotic spindle-associated MMXD complex subunit MIP18 OS=Mus musculus GN=Fam96b PE=2 SV=1	7e-71
PYT19028	--	--	--	0.75782	5.59191	0.135521	0.645611	5.58335	0.115632	BL1S1_XENTR Biogenesis of lysosome-related organelles complex 1 subunit 1 OS=Xenopus tropicalis GN=bloc1s1 PE=2 SV=1	2e-55
PYT11842	--	--	--	0.827902	7.04812	0.117464	0.886534	7.66592	0.115646	TKT_MOUSE Transketolase OS=Mus musculus GN=Tkt PE=1 SV=1	0
PYT21876	--	--	--	--	--	--	0.619818	5.35954	0.115648	VPS72_XENLA Vacuolar protein sorting-associated protein 72 homolog OS=Xenopus laevis GN=vps72 PE=2 SV=1	5e-74
PYT07770	0.995011	5.58743	0.17808	0.649788	5.12286	0.126841	0.702918	6.07384	0.115729	FL2D_DANRE Pre-mRNA-splicing regulator WTAP OS=Danio rerio GN=wtap PE=2 SV=1	6e-80
PYT06027	--	--	--	0.763337	5.26408	0.145009	0.729674	6.29914	0.115837	IF4A3_MOUSE Eukaryotic initiation factor 4A-III OS=Mus musculus GN=Eif4a3 PE=2 SV=3	1e-111
PYT01317	--	--	--	--	--	--	0.619306	5.34275	0.115915	SLMO_DROME Protein slowmo OS=Drosophila melanogaster GN=slmo PE=1 SV=1	7e-39
PYT18097	--	--	--	--	--	--	0.672285	5.7915	0.116081	CTR9_XENLA RNA polymerase-associated protein CTR9 homolog OS=Xenopus laevis GN=ctr9 PE=2 SV=1	0
PYT09897	--	--	--	0.721609	5.22851	0.138014	0.720579	6.20629	0.116105	TYY1_HUMAN Transcriptional repressor protein YY1 OS=Homo sapiens GN=YY1 PE=1 SV=2	1e-130
PYT13950	--	--	--	--	--	--	0.858106	7.38828	0.116144	AQP4_MOUSE Aquaporin-4 OS=Mus musculus GN=Aqp4 PE=2 SV=2	9e-77
PYT18782	--	--	--	--	--	--	0.627572	5.3968	0.116286	ZFY1_MOUSE Zinc finger Y-chromosomal protein 1 OS=Mus musculus GN=Zfy1 PE=2 SV=3	7e-10
PYT09652	0.583271	6.24136	0.0934525	--	--	--	0.623965	5.36224	0.116363	--	--
PYT11948	--	--	--	--	--	--	0.599143	5.14356	0.116484	CXXC1_HUMAN CpG-binding protein OS=Homo sapiens GN=CXXC1 PE=1 SV=2	1e-171
PYT22036	0.935521	5.72973	0.163275	--	--	--	0.710539	6.09256	0.116624	TFDP1_HUMAN Transcription factor Dp-1 OS=Homo sapiens GN=TFDP1 PE=1 SV=1	1e-139
PYT08213	--	--	--	--	--	--	0.610217	5.22538	0.116779	ITPA_XENLA Inosine triphosphate pyrophosphatase OS=Xenopus laevis GN=itpa PE=2 SV=1	3e-92
PYT00784	--	--	--	--	--	--	0.590809	5.05595	0.116854	--	--
PYT03731	--	--	--	0.694466	6.93148	0.10019	0.72846	6.23333	0.116865	VAMP4_HUMAN Vesicle-associated membrane protein 4 OS=Homo sapiens GN=VAMP4 PE=1 SV=2	1e-28
PYT05647	0.48611	5.92294	0.0820723	--	--	--	0.697373	5.96513	0.116908	MD1L1_HUMAN Mitotic spindle assembly checkpoint protein MAD1 OS=Homo sapiens GN=MAD1L1 PE=1 SV=2	1e-103
PYT09116	--	--	--	--	--	--	0.772694	6.60897	0.116916	HSDL2_XENLA Hydroxysteroid dehydrogenase-like protein 2 OS=Xenopus laevis GN=hsdl2 PE=2 SV=1	0
PYT11084	--	--	--	--	--	--	0.603065	5.15777	0.116923	APEX2_BOVIN DNA-(apurinic or apyrimidinic site) lyase 2 OS=Bos taurus GN=APEX2 PE=2 SV=1	1e-138
PYT14218	--	--	--	--	--	--	0.690962	5.90878	0.116938	PPIB_CHICK Peptidyl-prolyl cis-trans isomerase B OS=Gallus gallus GN=PPIB PE=2 SV=1	4e-84
PYT10375	--	--	--	0.847082	5.86265	0.144488	0.63228	5.39861	0.117119	RNOY_CRAGI Ribonuclease Oy OS=Crassostrea gigas PE=1 SV=1	3e-59
PYT08533	0.893475	8.14245	0.10973	--	--	--	0.73655	6.28054	0.117275	CIB1_BOVIN Calcium and integrin-binding protein 1 OS=Bos taurus GN=CIB1 PE=2 SV=1	2e-61
PYT11986	--	--	--	0.771335	5.5368	0.139311	0.614035	5.23507	0.117293	MK14_XENLA Mitogen-activated protein kinase 14 OS=Xenopus laevis GN=mapk14 PE=2 SV=1	0
PYT03905	--	--	--	--	--	--	0.806577	6.87582	0.117306	CCNT1_MOUSE Cyclin-T1 OS=Mus musculus GN=Ccnt1 PE=1 SV=3	1e-115
PYT01162	--	--	--	--	--	--	0.699378	5.96171	0.117312	TM9S3_HUMAN Transmembrane 9 superfamily member 3 OS=Homo sapiens GN=TM9SF3 PE=1 SV=2	0
PYT15234	0.824779	5.02737	0.164058	--	--	--	0.759553	6.46762	0.117439	KLDC1_MOUSE Kelch domain-containing protein 1 OS=Mus musculus GN=Klhdc1 PE=2 SV=1	9e-44
PYT05772	0.635696	5.69539	0.111616	--	--	--	0.794915	6.76631	0.117481	EXOS5_MOUSE Exosome complex component RRP46 OS=Mus musculus GN=Exosc5 PE=1 SV=1	3e-73
PYT19216	--	--	--	0.888065	6.46477	0.13737	0.907301	7.72243	0.117489	CH60_CHICK 60 kDa heat shock protein, mitochondrial OS=Gallus gallus GN=HSPD1 PE=1 SV=1	0
PYT13436	--	--	--	0.855078	7.73906	0.110489	0.9657	8.21358	0.117574	CYR1B_XENLA Cysteine and histidine-rich protein 1-B OS=Xenopus laevis GN=cyhr1-b PE=2 SV=2	1e-136
PYT08816	--	--	--	0.738943	5.55165	0.133103	0.670924	5.70533	0.117596	CF062_MOUSE Uncharacterized protein C6orf62 homolog OS=Mus musculus PE=2 SV=1	1e-111
PYT22513	0.276532	8.45137	0.0327204	--	--	--	0.848283	7.19632	0.117877	APLP1_HUMAN Amyloid-like protein 1 OS=Homo sapiens GN=APLP1 PE=1 SV=3	3e-57
PYT19700	--	--	--	--	--	--	0.623244	5.28472	0.117933	OSGP2_RAT Probable tRNA threonylcarbamoyladenosine biosynthesis protein Osgepl1 OS=Rattus norvegicus GN=Osgepl1 PE=2 SV=1	1e-124
PYT06489	0.723514	6.62866	0.109149	--	--	--	0.785564	6.6558	0.118027	SLP1_SCHPO WD repeat-containing protein slp1 OS=Schizosaccharomyces pombe (strain 972 / ATCC 24843) GN=slp1 PE=1 SV=1	1e-10
PYT08664	0.979835	5.75155	0.17036	--	--	--	0.600057	5.08198	0.118076	CTL1_XENLA Choline transporter-like protein 1 OS=Xenopus laevis GN=slc44a1 PE=2 SV=2	0
PYT08409	--	--	--	--	--	--	0.616426	5.2128	0.118252	K0020_RAT Pumilio domain-containing protein KIAA0020 homolog OS=Rattus norvegicus PE=2 SV=1	1e-165
PYT25691	0.596383	7.99388	0.074605	0.763231	7.59269	0.100522	0.953715	8.05865	0.118347	NTF2_ARATH Nuclear transport factor 2 OS=Arabidopsis thaliana GN=NTF2 PE=2 SV=1	3e-17
PYT07671	--	--	--	0.460649	5.34035	0.0862583	0.682058	5.76128	0.118387	TFG_HUMAN Protein TFG OS=Homo sapiens GN=TFG PE=1 SV=2	1e-69
PYT10573	0.601168	6.58759	0.0912577	--	--	--	0.736121	6.21678	0.118409	IF43B_SALSA Intraflagellar transport protein 43 homolog B OS=Salmo salar GN=ift43b PE=2 SV=1	3e-41
PYT15318	--	--	--	--	--	--	0.971551	8.19585	0.118542	H1_DICDI Histone H1 OS=Dictyostelium discoideum GN=H1 PE=1 SV=3	2e-17
PYT03561	--	--	--	--	--	--	0.641285	5.40929	0.118552	SEN15_MOUSE tRNA-splicing endonuclease subunit Sen15 OS=Mus musculus GN=Tsen15 PE=2 SV=1	5e-12
PYT21949	--	--	--	--	--	--	0.68729	5.79306	0.11864	RT18A_HUMAN 28S ribosomal protein S18a, mitochondrial OS=Homo sapiens GN=MRPS18A PE=1 SV=1	2e-14
PYT15999	--	--	--	0.56521	5.7846	0.0977095	0.728151	6.13322	0.118723	PKRI1_MOUSE PRKR-interacting protein 1 OS=Mus musculus GN=Prkrip1 PE=1 SV=2	2e-36
PYT19333	0.903797	7.93754	0.113864	0.893503	6.60264	0.135325	0.792101	6.66859	0.118781	INSI2_PONAB Insulin-induced gene 2 protein OS=Pongo abelii GN=INSIG2 PE=2 SV=2	4e-95
PYT07612	--	--	--	--	--	--	0.711025	5.97634	0.118973	--	--
PYT01589	--	--	--	--	--	--	0.725566	6.09454	0.119052	CENPX_HUMAN Centromere protein X OS=Homo sapiens GN=STRA13 PE=1 SV=1	4e-16
PYT09978	--	--	--	--	--	--	0.645465	5.40976	0.119315	AHSA2_MOUSE Activator of 90 kDa heat shock protein ATPase homolog 2 OS=Mus musculus GN=Ahsa2 PE=2 SV=2	3e-85
PYT15671	--	--	--	--	--	--	0.607254	5.08847	0.119339	HAUS1_RAT HAUS augmin-like complex subunit 1 OS=Rattus norvegicus GN=Haus1 PE=2 SV=2	5e-22
PYT09856	--	--	--	--	--	--	0.609465	5.10364	0.119418	EIF1A_XENTR Probable RNA-binding protein EIF1AD OS=Xenopus tropicalis GN=eif1ad PE=2 SV=1	2e-47
PYT04058	--	--	--	0.732128	5.91597	0.123754	0.710168	5.94624	0.119431	--	--
PYT24029	--	--	--	0.763669	6.92553	0.110269	0.778834	6.52022	0.119449	CAP1_HUMAN Adenylyl cyclase-associated protein 1 OS=Homo sapiens GN=CAP1 PE=1 SV=5	1e-149
PYT11698	--	--	--	--	--	--	0.902853	7.5525	0.119544	TIMP2_HUMAN Metalloproteinase inhibitor 2 OS=Homo sapiens GN=TIMP2 PE=1 SV=2	6e-22
PYT05408	--	--	--	--	--	--	0.733459	6.13317	0.119589	ANR17_MOUSE Ankyrin repeat domain-containing protein 17 OS=Mus musculus GN=Ankrd17 PE=1 SV=2	0
PYT11911	--	--	--	--	--	--	0.996738	8.33426	0.119595	CECR5_HUMAN Cat eye syndrome critical region protein 5 OS=Homo sapiens GN=CECR5 PE=1 SV=1	3e-99
PYT06508	--	--	--	0.674141	5.94987	0.113303	0.659236	5.50925	0.11966	MCU_MOUSE Calcium uniporter protein, mitochondrial OS=Mus musculus GN=Mcu PE=1 SV=2	1e-108
PYT19892	0.864696	5.63758	0.153381	--	--	--	0.740327	6.18654	0.119667	PNPO_MOUSE Pyridoxine-5'-phosphate oxidase OS=Mus musculus GN=Pnpo PE=1 SV=1	3e-80
PYT04062	0.972947	7.51803	0.129415	0.635749	6.67384	0.0952598	0.70458	5.88779	0.119668	SURF4_TAKRU Surfeit locus protein 4 OS=Takifugu rubripes GN=surf4 PE=3 SV=1	1e-139
PYT01484	--	--	--	--	--	--	0.649807	5.42661	0.119745	--	--
PYT09231	0.626851	8.8875	0.0705317	0.540644	7.52508	0.0718456	0.887624	7.40086	0.119935	NDUB7_CAEEL NADH dehydrogenase [ubiquinone] 1 beta subcomplex subunit 7 OS=Caenorhabditis elegans GN=D2030.4 PE=3 SV=1	2e-26
PYT01441	--	--	--	0.801487	6.21731	0.128912	0.724625	6.0407	0.119957	SPTCB_DROME Spectrin beta chain OS=Drosophila melanogaster GN=beta-Spec PE=1 SV=2	0
PYT04974	--	--	--	0.758436	5.91119	0.128305	0.645352	5.37004	0.120176	TAXB1_MOUSE Tax1-binding protein 1 homolog OS=Mus musculus GN=Tax1bp1 PE=1 SV=2	3e-59
PYT04100	--	--	--	0.936567	5.2776	0.177461	0.649407	5.40228	0.12021	CCD12_MOUSE Coiled-coil domain-containing protein 12 OS=Mus musculus GN=Ccdc12 PE=1 SV=2	6e-46
PYT14052	--	--	--	--	--	--	0.827276	6.87815	0.120276	DLRB2_MOUSE Dynein light chain roadblock-type 2 OS=Mus musculus GN=Dynlrb2 PE=1 SV=1	1e-48
PYT04060	--	--	--	0.797604	5.28063	0.151043	0.807066	6.70278	0.120408	BRD4_DANRE Bromodomain-containing protein 4 OS=Danio rerio GN=brd4 PE=1 SV=1	1e-152
PYT13437	--	--	--	--	--	--	0.70956	5.88681	0.120534	--	--
PYT20805	--	--	--	0.658883	5.46695	0.120521	0.67704	5.61442	0.12059	CUL3A_XENLA Cullin-3-A OS=Xenopus laevis GN=cul3a PE=1 SV=1	0
PYT12207	0.860242	5.38381	0.159783	0.598184	7.07412	0.0845595	0.690134	5.71406	0.120778	EMC6_MOUSE ER membrane protein complex subunit 6 OS=Mus musculus GN=Emc6 PE=2 SV=1	1e-39
PYT14786	0.57514	5.43703	0.105782	--	--	--	0.891571	7.37609	0.120873	RT36_MOUSE 28S ribosomal protein S36, mitochondrial OS=Mus musculus GN=Mrps36 PE=1 SV=1	2e-11
PYT13094	0.700428	7.34692	0.0953362	--	--	--	0.823546	6.80676	0.120989	SCOCA_DANRE Short coiled-coil protein A OS=Danio rerio GN=scoca PE=3 SV=1	3e-32
PYT09358	--	--	--	--	--	--	0.680186	5.618	0.121073	PAF1_PONAB RNA polymerase II-associated factor 1 homolog OS=Pongo abelii GN=PAF1 PE=2 SV=1	1e-167
PYT02320	--	--	--	--	--	--	0.697924	5.75905	0.121187	RCL1_MOUSE RNA 3'-terminal phosphate cyclase-like protein OS=Mus musculus GN=Rcl1 PE=2 SV=1	0
PYT17543	--	--	--	0.653849	6.93393	0.0942971	0.734666	6.06221	0.121188	MXI1_MOUSE Max-interacting protein 1 OS=Mus musculus GN=Mxi1 PE=1 SV=1	2e-48
PYT19197	--	--	--	0.586849	5.52273	0.106261	0.612292	5.04905	0.121269	COMD3_HUMAN COMM domain-containing protein 3 OS=Homo sapiens GN=COMMD3 PE=1 SV=1	1e-47
PYT21609	--	--	--	--	--	--	0.615683	5.07626	0.121287	PGFS_MOUSE Prostamide/prostaglandin F synthase OS=Mus musculus GN=Fam213b PE=1 SV=1	2e-36
PYT18214	--	--	--	--	--	--	0.723594	5.96095	0.121389	THYN1_DANRE Thymocyte nuclear protein 1 OS=Danio rerio GN=thyn1 PE=2 SV=1	1e-92
PYT00335	--	--	--	--	--	--	0.683479	5.62376	0.121534	SYLC_MOUSE Leucine--tRNA ligase, cytoplasmic OS=Mus musculus GN=Lars PE=2 SV=2	0
PYT11386	--	--	--	--	--	--	0.664136	5.46121	0.12161	ASUN_HUMAN Protein asunder homolog OS=Homo sapiens GN=ASUN PE=1 SV=2	0
PYT13935	--	--	--	0.627099	5.73069	0.109428	0.718565	5.90532	0.121681	CPIN1_BOVIN Anamorsin OS=Bos taurus GN=CIAPIN1 PE=2 SV=1	3e-98
PYT00498	--	--	--	--	--	--	0.611586	5.02401	0.121733	UMPS_PONAB Uridine 5'-monophosphate synthase OS=Pongo abelii GN=UMPS PE=2 SV=1	0
PYT25273	--	--	--	--	--	--	0.618089	5.07332	0.121831	REXON_RAT Putative RNA exonuclease NEF-sp OS=Rattus norvegicus PE=2 SV=1	1e-47
PYT25889	0.631954	8.16319	0.0774151	--	--	--	0.7215	5.92108	0.121853	MEC2_CAEEL Mechanosensory protein 2 OS=Caenorhabditis elegans GN=mec-2 PE=1 SV=1	1e-122
PYT14173	0.922334	5.28505	0.174518	--	--	--	0.665424	5.45893	0.121896	D39U1_BOVIN Epimerase family protein SDR39U1 OS=Bos taurus GN=SDR39U1 PE=2 SV=1	1e-94
PYT05923	--	--	--	--	--	--	0.662805	5.43209	0.122017	DDX21_RAT Nucleolar RNA helicase 2 OS=Rattus norvegicus GN=Ddx21 PE=2 SV=1	0
PYT14338	--	--	--	0.62102	5.81201	0.106851	0.76796	6.28965	0.122099	MAF1_DANRE Repressor of RNA polymerase III transcription MAF1 homolog OS=Danio rerio GN=maf1 PE=2 SV=1	2e-83
PYT21671	--	--	--	--	--	--	0.65547	5.36808	0.122105	TPRGL_MOUSE Tumor protein p63-regulated gene 1-like protein OS=Mus musculus GN=Tprg1l PE=1 SV=1	1e-46
PYT04077	--	--	--	0.485187	5.98218	0.0811054	0.687393	5.62733	0.122153	SC22B_CHICK Vesicle-trafficking protein SEC22b OS=Gallus gallus GN=SEC22B PE=2 SV=1	1e-107
PYT23292	--	--	--	--	--	--	0.772391	6.32063	0.122202	--	--
PYT10308	--	--	--	0.820644	5.27496	0.155573	0.721729	5.89841	0.12236	TBCB_BOVIN Tubulin-folding cofactor B OS=Bos taurus GN=TBCB PE=2 SV=1	1e-89
PYT11341	--	--	--	--	--	--	0.833542	6.81193	0.122365	DUS7_MOUSE Dual specificity protein phosphatase 7 OS=Mus musculus GN=Dusp7 PE=2 SV=4	1e-104
PYT00927	--	--	--	--	--	--	0.815468	6.66035	0.122436	REEP5_BOVIN Receptor expression-enhancing protein 5 OS=Bos taurus GN=REEP5 PE=2 SV=1	3e-66
PYT18446	--	--	--	--	--	--	0.690439	5.63793	0.122463	SF3A2_HUMAN Splicing factor 3A subunit 2 OS=Homo sapiens GN=SF3A2 PE=1 SV=2	1e-124
PYT19735	--	--	--	--	--	--	0.823681	6.72522	0.122476	--	--
PYT25265	--	--	--	--	--	--	0.738304	6.02301	0.122581	CEBPB_HUMAN CCAAT/enhancer-binding protein beta OS=Homo sapiens GN=CEBPB PE=1 SV=2	9e-19
PYT16931	--	--	--	--	--	--	0.700964	5.71282	0.1227	KAT7_HUMAN Histone acetyltransferase KAT7 OS=Homo sapiens GN=KAT7 PE=1 SV=1	0
PYT12630	--	--	--	--	--	--	0.688981	5.6146	0.122712	SPY2_MOUSE Protein sprouty homolog 2 OS=Mus musculus GN=Spry2 PE=2 SV=1	3e-38
PYT18154	--	--	--	0.895333	5.8372	0.153384	0.639815	5.20835	0.122844	CC50A_CHICK Cell cycle control protein 50A OS=Gallus gallus GN=TMEM30A PE=2 SV=1	1e-116
PYT21135	--	--	--	0.669878	5.25089	0.127574	0.765485	6.21454	0.123177	SF3B4_RAT Splicing factor 3B subunit 4 OS=Rattus norvegicus GN=Sf3b4 PE=2 SV=1	1e-138
PYT07642	0.921692	6.08608	0.151443	0.712254	7.27169	0.0979489	0.674845	5.47807	0.12319	TOLIP_HUMAN Toll-interacting protein OS=Homo sapiens GN=TOLLIP PE=1 SV=1	1e-87
PYT21578	--	--	--	--	--	--	0.64168	5.20754	0.123221	LSG1_HUMAN Large subunit GTPase 1 homolog OS=Homo sapiens GN=LSG1 PE=1 SV=2	0
PYT20959	--	--	--	--	--	--	0.687727	5.571	0.123448	NR0B1_CALJA Nuclear receptor subfamily 0 group B member 1 OS=Callithrix jacchus GN=NR0B1 PE=2 SV=1	9e-20
PYT20853	0.989918	5.76762	0.171634	--	--	--	0.886283	7.17616	0.123504	MCM7_XENTR DNA replication licensing factor mcm7 OS=Xenopus tropicalis GN=mcm7 PE=2 SV=1	0
PYT08220	--	--	--	--	--	--	0.689405	5.56904	0.123793	MOD5_HUMAN tRNA dimethylallyltransferase, mitochondrial OS=Homo sapiens GN=TRIT1 PE=1 SV=1	6e-54
PYT01237	--	--	--	--	--	--	0.665637	5.37372	0.123869	SNUT1_MOUSE U4/U6.U5 tri-snRNP-associated protein 1 OS=Mus musculus GN=Sart1 PE=2 SV=1	4e-75
PYT17908	--	--	--	--	--	--	0.741045	5.97784	0.123965	SPDEF_HUMAN SAM pointed domain-containing Ets transcription factor OS=Homo sapiens GN=SPDEF PE=1 SV=1	4e-54
PYT12096	0.455985	5.86344	0.0777675	0.913453	7.156	0.127649	0.749297	6.0418	0.124019	RO60_XENLA 60 kDa SS-A/Ro ribonucleoprotein OS=Xenopus laevis GN=trove2 PE=1 SV=1	1e-155
PYT13487	--	--	--	--	--	--	0.867405	6.97727	0.124319	--	--
PYT15262	--	--	--	--	--	--	0.622074	5.00109	0.124388	--	--
PYT21895	--	--	--	--	--	--	0.769409	6.17583	0.124584	--	--
PYT08028	--	--	--	--	--	--	0.699571	5.61466	0.124597	SYFAA_XENLA Phenylalanine--tRNA ligase alpha subunit A OS=Xenopus laevis GN=farsa-a PE=2 SV=1	0
PYT00749	--	--	--	--	--	--	0.765399	6.14162	0.124625	CATC_BOVIN Dipeptidyl peptidase 1 OS=Bos taurus GN=CTSC PE=2 SV=1	1e-175
PYT00869	--	--	--	--	--	--	0.787371	6.31542	0.124674	ACBD6_DANRE Acyl-CoA-binding domain-containing protein 6 OS=Danio rerio GN=acbd6 PE=2 SV=1	8e-63
PYT14009	--	--	--	0.995981	6.26071	0.159084	0.77067	6.1794	0.124716	Y4MH_RHISN Uncharacterized protein y4mH OS=Rhizobium sp. (strain NGR234) GN=NGR_a02510 PE=4 SV=1	4e-30
PYT23353	--	--	--	--	--	--	0.674163	5.40411	0.12475	MTND2_VITVI 1,2-dihydroxy-3-keto-5-methylthiopentene dioxygenase 2 OS=Vitis vinifera GN=VIT_05s0020g04080 PE=2 SV=1	9e-56
PYT21464	0.957149	6.5286	0.146609	--	--	--	0.72782	5.83403	0.124754	NOP2_MOUSE Putative ribosomal RNA methyltransferase NOP2 OS=Mus musculus GN=Nop2 PE=2 SV=1	0
PYT20573	--	--	--	--	--	--	0.910961	7.30106	0.124771	TSTD3_MOUSE Thiosulfate sulfurtransferase/rhodanese-like domain-containing protein 3 OS=Mus musculus GN=Tstd3 PE=2 SV=1	6e-21
PYT14219	--	--	--	--	--	--	0.720304	5.77017	0.124832	PPIB_CHICK Peptidyl-prolyl cis-trans isomerase B OS=Gallus gallus GN=PPIB PE=2 SV=1	1e-80
PYT15941	--	--	--	--	--	--	0.699676	5.60036	0.124934	PRP19_BOVIN Pre-mRNA-processing factor 19 OS=Bos taurus GN=PRPF19 PE=2 SV=1	0
PYT10258	--	--	--	--	--	--	0.890832	7.12169	0.125087	RA51A_XENLA DNA repair protein RAD51 homolog A OS=Xenopus laevis GN=rad51-a PE=2 SV=1	1e-89
PYT13627	--	--	--	--	--	--	0.642416	5.13502	0.125105	HSDL2_XENTR Hydroxysteroid dehydrogenase-like protein 2 OS=Xenopus tropicalis GN=hsdl2 PE=2 SV=1	3e-49
PYT04184	--	--	--	0.722339	5.72659	0.126138	0.899521	7.18444	0.125204	PSMD3_BOVIN 26S proteasome non-ATPase regulatory subunit 3 OS=Bos taurus GN=PSMD3 PE=2 SV=1	0
PYT00747	0.902931	7.75551	0.116424	0.735919	7.95459	0.0925151	0.894961	7.14616	0.125237	GSTM5_RAT Glutathione S-transferase Mu 5 OS=Rattus norvegicus GN=Gstm5 PE=1 SV=3	7e-69
PYT21340	--	--	--	--	--	--	0.954339	7.61152	0.125381	--	--
PYT08128	--	--	--	--	--	--	0.656078	5.23258	0.125383	EFC14_MOUSE EF-hand calcium-binding domain-containing protein 14 OS=Mus musculus GN=Efcab14 PE=2 SV=1	3e-15
PYT14213	--	--	--	--	--	--	0.740856	5.90586	0.125444	WDR89_RAT WD repeat-containing protein 89 OS=Rattus norvegicus GN=Wdr89 PE=2 SV=1	9e-66
PYT14214	--	--	--	0.825224	5.06015	0.163083	0.708947	5.64953	0.125488	ACINU_HUMAN Apoptotic chromatin condensation inducer in the nucleus OS=Homo sapiens GN=ACIN1 PE=1 SV=2	2e-58
PYT01838	--	--	--	--	--	--	0.684583	5.45462	0.125505	WDR3_HUMAN WD repeat-containing protein 3 OS=Homo sapiens GN=WDR3 PE=1 SV=1	0
PYT17352	--	--	--	--	--	--	0.806258	6.4098	0.125785	KAZD1_HUMAN Kazal-type serine protease inhibitor domain-containing protein 1 OS=Homo sapiens GN=KAZALD1 PE=1 SV=1	3e-39
PYT08023	--	--	--	0.750373	7.84829	0.0956098	0.795543	6.32032	0.125871	TM14C_DANRE Transmembrane protein 14C OS=Danio rerio GN=tmem14c PE=3 SV=1	6e-36
PYT06210	0.489112	8.07499	0.0605713	0.597877	7.48554	0.0798709	0.950703	7.54789	0.125956	NDUA6_BOVIN NADH dehydrogenase [ubiquinone] 1 alpha subcomplex subunit 6 OS=Bos taurus GN=NDUFA6 PE=1 SV=2	2e-35
PYT07074	--	--	--	--	--	--	0.676893	5.37126	0.126021	--	--
PYT19591	--	--	--	0.897648	5.98303	0.150032	0.728843	5.78087	0.126078	LSM12_XENTR Protein LSM12 homolog OS=Xenopus tropicalis GN=lsm12 PE=2 SV=2	6e-61
PYT19474	--	--	--	--	--	--	0.687716	5.44791	0.126235	PHOCN_RAT MOB-like protein phocein OS=Rattus norvegicus GN=Mob4 PE=1 SV=1	1e-141
PYT18997	0.89655	5.11196	0.175383	0.747295	5.84931	0.127758	0.660331	5.22834	0.126298	PIP_PLEBO Probable proline iminopeptidase OS=Plectonema boryanum GN=pip PE=3 SV=1	1e-145
PYT24421	--	--	--	--	--	--	0.883377	6.99186	0.126344	CTNB_URECA Catenin beta OS=Urechis caupo PE=2 SV=1	0
PYT09310	0.738613	6.19927	0.119145	--	--	--	0.679881	5.37387	0.126516	IFT52_MOUSE Intraflagellar transport protein 52 homolog OS=Mus musculus GN=Ift52 PE=1 SV=2	0
PYT17215	--	--	--	0.820163	5.93943	0.138088	0.810076	6.40087	0.126557	CTBP_DROME C-terminal-binding protein OS=Drosophila melanogaster GN=CtBP PE=1 SV=3	0
PYT23800	--	--	--	--	--	--	0.80323	6.3441	0.126611	SDC_DROME Syndecan OS=Drosophila melanogaster GN=Sdc PE=2 SV=2	2e-16
PYT18398	0.526649	6.21876	0.0846872	--	--	--	0.809251	6.39083	0.126627	PLK1_XENTR Serine/threonine-protein kinase PLK1 OS=Xenopus tropicalis GN=plk1 PE=2 SV=1	0
PYT08211	0.866177	6.05788	0.142983	--	--	--	0.925333	7.30293	0.126707	OSER1_RAT Oxidative stress-responsive serine-rich protein 1 OS=Rattus norvegicus GN=Oser1 PE=1 SV=1	1e-10
PYT23949	--	--	--	--	--	--	0.70032	5.52315	0.126797	CLK2_MOUSE Dual specificity protein kinase CLK2 OS=Mus musculus GN=Clk2 PE=1 SV=2	0
PYT06101	0.634818	9.33216	0.0680247	0.816867	9.10661	0.0897005	0.960355	7.57155	0.126837	RAC1_RAT Ras-related C3 botulinum toxin substrate 1 OS=Rattus norvegicus GN=Rac1 PE=1 SV=1	1e-133
PYT07474	--	--	--	--	--	--	0.639596	5.04113	0.126876	SY65_APLCA Synaptotagmin-1 OS=Aplysia californica GN=SYT1 PE=1 SV=2	0
PYT14212	--	--	--	0.745366	5.97809	0.124683	0.748589	5.8966	0.126953	KPSH1_PINFU Serine/threonine-protein kinase H1 homolog OS=Pinctada fucata GN=PSKH1 PE=2 SV=1	0
PYT13927	--	--	--	0.850039	5.6698	0.149924	0.815824	6.42573	0.126962	CSK21_CHICK Casein kinase II subunit alpha OS=Gallus gallus GN=CSNK2A1 PE=2 SV=1	0
PYT05294	--	--	--	--	--	--	0.663569	5.22305	0.127046	DDX47_BOVIN Probable ATP-dependent RNA helicase DDX47 OS=Bos taurus GN=DDX47 PE=2 SV=1	0
PYT18236	0.915697	5.32315	0.172022	--	--	--	0.696692	5.48033	0.127126	XRCC4_MOUSE DNA repair protein XRCC4 OS=Mus musculus GN=Xrcc4 PE=1 SV=1	7e-14
PYT00394	--	--	--	--	--	--	0.660608	5.19628	0.127131	MKX_HUMAN Homeobox protein Mohawk OS=Homo sapiens GN=MKX PE=2 SV=2	4e-39
PYT13087	--	--	--	0.75345	6.19461	0.12163	0.687622	5.40602	0.127196	ZMAT2_MOUSE Zinc finger matrin-type protein 2 OS=Mus musculus GN=Zmat2 PE=2 SV=1	9e-82
PYT08420	--	--	--	--	--	--	0.655963	5.1549	0.127251	DNJB4_MOUSE DnaJ homolog subfamily B member 4 OS=Mus musculus GN=Dnajb4 PE=2 SV=1	1e-136
PYT05948	--	--	--	--	--	--	0.732607	5.75158	0.127375	KAT8_MOUSE Histone acetyltransferase KAT8 OS=Mus musculus GN=Kat8 PE=1 SV=1	0
PYT23799	--	--	--	--	--	--	0.755021	5.9191	0.127557	--	--
PYT16548	--	--	--	0.970927	8.49601	0.11428	0.877939	6.8784	0.127637	DYL2_RAT Dynein light chain 2, cytoplasmic OS=Rattus norvegicus GN=Dynll2 PE=1 SV=1	7e-60
PYT07699	0.796196	5.32495	0.149522	0.683952	6.6574	0.102736	0.827497	6.47371	0.127824	CHM1B_DANRE Charged multivesicular body protein 1b OS=Danio rerio GN=chmp1b PE=2 SV=1	1e-81
PYT05362	0.978159	6.08817	0.160665	--	--	--	0.687249	5.36425	0.128116	B9D1_HUMAN B9 domain-containing protein 1 OS=Homo sapiens GN=B9D1 PE=1 SV=1	1e-107
PYT20187	--	--	--	0.659188	5.4607	0.120715	0.741595	5.7867	0.128155	SUCB1_MOUSE Succinyl-CoA ligase [ADP-forming] subunit beta, mitochondrial OS=Mus musculus GN=Sucla2 PE=1 SV=2	0
PYT24402	--	--	--	--	--	--	0.743814	5.80019	0.12824	IMB1_HUMAN Importin subunit beta-1 OS=Homo sapiens GN=KPNB1 PE=1 SV=2	0
PYT14570	--	--	--	--	--	--	0.675327	5.2641	0.128289	DDX1_CHICK ATP-dependent RNA helicase DDX1 OS=Gallus gallus GN=DDX1 PE=1 SV=1	0
PYT05608	--	--	--	0.944075	5.93922	0.158956	0.692736	5.39384	0.128431	BRI3_MOUSE Brain protein I3 OS=Mus musculus GN=Bri3 PE=2 SV=2	4e-25
PYT17255	--	--	--	--	--	--	0.657104	5.11275	0.128523	PSTK_MOUSE L-seryl-tRNA(Sec) kinase OS=Mus musculus GN=Pstk PE=1 SV=2	7e-35
PYT17942	--	--	--	--	--	--	0.709546	5.51911	0.128562	LIN7B_MOUSE Protein lin-7 homolog B OS=Mus musculus GN=Lin7b PE=1 SV=2	1e-116
PYT20684	--	--	--	--	--	--	0.759836	5.90713	0.12863	RNH2B_XENTR Ribonuclease H2 subunit B OS=Xenopus tropicalis GN=rnaseh2b PE=2 SV=1	6e-75
PYT11569	--	--	--	--	--	--	0.733081	5.69552	0.128712	TNKS2_HUMAN Tankyrase-2 OS=Homo sapiens GN=TNKS2 PE=1 SV=1	7e-18
PYT16603	--	--	--	--	--	--	0.690417	5.36196	0.128762	FABPH_SPETR Fatty acid-binding protein, heart OS=Spermophilus tridecemlineatus GN=FABP3 PE=2 SV=3	8e-20
PYT15447	--	--	--	--	--	--	0.667034	5.17156	0.128981	IR3IP_RAT Immediate early response 3-interacting protein 1 OS=Rattus norvegicus GN=Ier3ip1 PE=2 SV=1	1e-29
PYT20144	--	--	--	--	--	--	0.660326	5.11677	0.129051	CK070_XENTR Uncharacterized protein C11orf70 homolog OS=Xenopus tropicalis PE=2 SV=1	9e-97
PYT00134	--	--	--	--	--	--	0.791553	6.13345	0.129055	ZSWM7_MOUSE Zinc finger SWIM domain-containing protein 7 OS=Mus musculus GN=Zswim7 PE=2 SV=1	7e-40
PYT08744	--	--	--	--	--	--	0.928026	7.18948	0.129081	APLP_LOCMI Apolipophorins OS=Locusta migratoria PE=1 SV=2	1e-105
PYT22297	--	--	--	--	--	--	0.904146	7.00105	0.129144	CNN3_HUMAN Calponin-3 OS=Homo sapiens GN=CNN3 PE=1 SV=1	8e-42
PYT04210	--	--	--	--	--	--	0.699496	5.40402	0.12944	DHX9_XENLA ATP-dependent RNA helicase A-like protein OS=Xenopus laevis GN=dhx9 PE=2 SV=1	4e-88
PYT15814	--	--	--	--	--	--	0.751679	5.80272	0.129539	NF2IP_XENTR NFATC2-interacting protein OS=Xenopus tropicalis GN=nfatc2ip PE=2 SV=1	4e-15
PYT02730	--	--	--	--	--	--	0.727625	5.61183	0.129659	ACAD9_HUMAN Acyl-CoA dehydrogenase family member 9, mitochondrial OS=Homo sapiens GN=ACAD9 PE=1 SV=1	4e-22
PYT06402	--	--	--	--	--	--	0.68314	5.2678	0.129682	ENKD1_MOUSE Enkurin domain-containing protein 1 OS=Mus musculus GN=Enkd1 PE=2 SV=1	2e-46
PYT23651	--	--	--	0.994681	7.50992	0.132449	0.9076	6.98736	0.129892	CATB_PIG Cathepsin B OS=Sus scrofa GN=CTSB PE=1 SV=1	1e-139
PYT08471	--	--	--	--	--	--	0.726399	5.58984	0.12995	ATPF1_XENTR ATP synthase mitochondrial F1 complex assembly factor 1 OS=Xenopus tropicalis GN=atpaf1 PE=2 SV=1	7e-46
PYT25563	--	--	--	--	--	--	0.752152	5.78787	0.129953	--	--
PYT08219	--	--	--	--	--	--	0.958898	7.37489	0.130022	MYC_ASTRU Myc protein (Fragment) OS=Asterias rubens GN=MYC PE=2 SV=1	6e-26
PYT17835	--	--	--	--	--	--	0.87595	6.73603	0.130039	CNFN_MOUSE Cornifelin OS=Mus musculus GN=Cnfn PE=1 SV=1	9e-19
PYT08429	--	--	--	--	--	--	0.703453	5.40625	0.130119	SMC6_XENLA Structural maintenance of chromosomes protein 6 OS=Xenopus laevis GN=smc6 PE=2 SV=1	0
PYT13913	--	--	--	--	--	--	0.788963	6.0596	0.130201	GNAO_MIZYE Guanine nucleotide-binding protein G(o) subunit alpha OS=Mizuhopecten yessoensis GN=SCGOA PE=2 SV=3	0
PYT24612	--	--	--	--	--	--	0.90137	6.92275	0.130204	UNC9_CAEEL Innexin unc-9 OS=Caenorhabditis elegans GN=unc-9 PE=2 SV=1	1e-98
PYT05558	--	--	--	--	--	--	0.743379	5.70484	0.130307	IFT27_BOVIN Intraflagellar transport protein 27 homolog OS=Bos taurus GN=IFT27 PE=2 SV=1	2e-75
PYT07731	--	--	--	0.774178	5.14446	0.150488	0.656602	5.03716	0.130352	FBX21_MOUSE F-box only protein 21 OS=Mus musculus GN=Fbxo21 PE=2 SV=1	2e-11
PYT08552	--	--	--	--	--	--	0.678839	5.19888	0.130574	LYPA1_PONAB Acyl-protein thioesterase 1 OS=Pongo abelii GN=LYPLA1 PE=2 SV=1	5e-66
PYT00704	--	--	--	--	--	--	0.776878	5.94646	0.130645	--	--
PYT12963	0.959792	5.28228	0.1817	--	--	--	0.800762	6.12856	0.130661	NCL1_CAEEL B-box type zinc finger protein ncl-1 OS=Caenorhabditis elegans GN=ncl-1 PE=1 SV=1	3e-55
PYT16357	--	--	--	0.882099	7.18376	0.122791	0.809095	6.19212	0.130665	SEPT2_CHICK Septin-2 OS=Gallus gallus GN=SEPT2 PE=2 SV=1	0
PYT01651	--	--	--	--	--	--	0.767154	5.87081	0.130673	ITIH4_BOVIN Inter-alpha-trypsin inhibitor heavy chain H4 OS=Bos taurus GN=ITIH4 PE=1 SV=1	4e-59
PYT12171	--	--	--	--	--	--	0.690363	5.28208	0.130699	--	--
PYT04759	--	--	--	--	--	--	0.796797	6.09503	0.130729	ACADM_MOUSE Medium-chain specific acyl-CoA dehydrogenase, mitochondrial OS=Mus musculus GN=Acadm PE=1 SV=1	0
PYT09822	--	--	--	--	--	--	0.905296	6.91987	0.130826	SELN_DANRE Selenoprotein N OS=Danio rerio GN=sepn1 PE=2 SV=3	3e-09
PYT02254	0.631535	7.60457	0.0830468	--	--	--	0.879436	6.72175	0.130834	JUN_CHICK Transcription factor AP-1 OS=Gallus gallus GN=JUN PE=1 SV=2	6e-72
PYT01668	--	--	--	--	--	--	0.68013	5.195	0.13092	SFT2B_HUMAN Vesicle transport protein SFT2B OS=Homo sapiens GN=SFT2D2 PE=1 SV=1	1e-62
PYT03570	--	--	--	--	--	--	0.878801	6.70996	0.13097	DDX31_HUMAN Probable ATP-dependent RNA helicase DDX31 OS=Homo sapiens GN=DDX31 PE=1 SV=2	0
PYT24079	--	--	--	--	--	--	0.726267	5.53252	0.131272	--	--
PYT22275	--	--	--	--	--	--	0.904191	6.88633	0.131302	--	--
PYT12130	--	--	--	--	--	--	0.663947	5.02746	0.132064	PAK1_RAT Serine/threonine-protein kinase PAK 1 OS=Rattus norvegicus GN=Pak1 PE=1 SV=3	1e-149
PYT09423	--	--	--	--	--	--	0.784652	5.93594	0.132187	PYG_DROME Glycogen phosphorylase OS=Drosophila melanogaster GN=GlyP PE=2 SV=2	0
PYT04662	0.650032	7.39896	0.0878545	--	--	--	0.718358	5.43226	0.132239	GLYM_HUMAN Serine hydroxymethyltransferase, mitochondrial OS=Homo sapiens GN=SHMT2 PE=1 SV=3	0
PYT12773	--	--	--	--	--	--	0.770578	5.82003	0.132401	NAA15_MOUSE N-alpha-acetyltransferase 15, NatA auxiliary subunit OS=Mus musculus GN=Naa15 PE=1 SV=1	0
PYT16505	--	--	--	0.54808	5.63951	0.0971856	0.913165	6.89261	0.132485	RSRC2_XENLA Arginine/serine-rich coiled-coil protein 2 OS=Xenopus laevis GN=rsrc2 PE=2 SV=1	4e-27
PYT20522	--	--	--	0.622137	5.67036	0.109718	0.809904	6.10868	0.132583	PIN4_DANRE Peptidyl-prolyl cis-trans isomerase NIMA-interacting 4 OS=Danio rerio GN=pin4 PE=2 SV=1	2e-60
PYT17702	0.937864	5.99409	0.156465	--	--	--	0.732875	5.52591	0.132625	PRLD1_BOVIN PRELI domain-containing protein 1, mitochondrial OS=Bos taurus GN=PRELID1 PE=2 SV=1	7e-27
PYT10190	--	--	--	--	--	--	0.701733	5.28864	0.132687	STIP1_HUMAN Stress-induced-phosphoprotein 1 OS=Homo sapiens GN=STIP1 PE=1 SV=1	0
PYT09694	--	--	--	--	--	--	0.733051	5.52433	0.132695	SNP25_DROME Synaptosomal-associated protein 25 OS=Drosophila melanogaster GN=Snap25 PE=2 SV=1	6e-80
PYT24698	--	--	--	--	--	--	0.734269	5.53295	0.132708	CNR10_MAIZE Cell number regulator 10 OS=Zea mays GN=CNR10 PE=2 SV=1	6e-11
PYT24482	--	--	--	--	--	--	0.758187	5.71271	0.132719	PPM1K_XENLA Protein phosphatase 1K, mitochondrial OS=Xenopus laevis GN=ppm1k PE=2 SV=1	1e-93
PYT08071	--	--	--	--	--	--	0.740746	5.58127	0.13272	XPO2_ORENI Exportin-2 OS=Oreochromis niloticus GN=cse1l PE=2 SV=1	0
PYT21243	0.540838	5.00013	0.108165	--	--	--	0.674514	5.08125	0.132746	WRP73_HUMAN WD repeat-containing protein WRAP73 OS=Homo sapiens GN=WRAP73 PE=2 SV=1	0
PYT19733	--	--	--	--	--	--	0.720425	5.41721	0.132988	PEX10_HUMAN Peroxisome biogenesis factor 10 OS=Homo sapiens GN=PEX10 PE=1 SV=1	4e-81
PYT08330	--	--	--	--	--	--	0.836974	6.29005	0.133063	TCF21_HUMAN Transcription factor 21 OS=Homo sapiens GN=TCF21 PE=2 SV=2	5e-38
PYT09009	--	--	--	--	--	--	0.913057	6.85767	0.133144	ECHA_HUMAN Trifunctional enzyme subunit alpha, mitochondrial OS=Homo sapiens GN=HADHA PE=1 SV=2	0
PYT22836	0.777413	5.83019	0.133343	--	--	--	0.749837	5.62923	0.133204	GPTC4_XENLA G patch domain-containing protein 4 OS=Xenopus laevis GN=gpatch4 PE=2 SV=1	3e-51
PYT15143	--	--	--	--	--	--	0.914235	6.85822	0.133305	F16P1_PIG Fructose-1,6-bisphosphatase 1 OS=Sus scrofa GN=FBP1 PE=1 SV=4	1e-163
PYT13790	--	--	--	--	--	--	0.759035	5.69311	0.133325	AURKA_BOVIN Aurora kinase A OS=Bos taurus GN=AURKA PE=2 SV=1	1e-155
PYT09501	--	--	--	--	--	--	0.803616	6.02501	0.13338	LGMN_BOVIN Legumain OS=Bos taurus GN=LGMN PE=1 SV=1	1e-126
PYT25300	--	--	--	0.65259	5.58277	0.116894	0.829553	6.21709	0.133431	ZCH10_HUMAN Zinc finger CCHC domain-containing protein 10 OS=Homo sapiens GN=ZCCHC10 PE=2 SV=1	9e-13
PYT05228	--	--	--	--	--	--	0.79121	5.92393	0.133562	SAFB2_MOUSE Scaffold attachment factor B2 OS=Mus musculus GN=Safb2 PE=1 SV=2	6e-50
PYT09920	--	--	--	--	--	--	0.762772	5.70671	0.133662	PARP1_HUMAN Poly [ADP-ribose] polymerase 1 OS=Homo sapiens GN=PARP1 PE=1 SV=4	0
PYT20125	--	--	--	--	--	--	0.669989	5.00449	0.133878	SP130_CHICK Histone deacetylase complex subunit SAP130 OS=Gallus gallus GN=SAP130 PE=2 SV=1	2e-45
PYT08009	--	--	--	--	--	--	0.735521	5.49254	0.133913	TFS2_DROME Transcription elongation factor S-II OS=Drosophila melanogaster GN=TfIIS PE=2 SV=1	1e-99
PYT22284	--	--	--	--	--	--	0.765157	5.70577	0.134102	MAEL_XENTR Protein maelstrom homolog OS=Xenopus tropicalis GN=mael PE=2 SV=1	8e-48
PYT07386	--	--	--	0.755429	5.35894	0.140966	0.747688	5.56215	0.134424	MACOI_RAT Macoilin OS=Rattus norvegicus GN=Tmem57 PE=2 SV=1	0
PYT17038	--	--	--	--	--	--	0.73412	5.46084	0.134433	F136A_XENLA Protein FAM136A OS=Xenopus laevis GN=fam136a PE=2 SV=1	5e-30
PYT06684	--	--	--	--	--	--	0.726004	5.38935	0.134711	MGST3_BOVIN Microsomal glutathione S-transferase 3 OS=Bos taurus GN=MGST3 PE=2 SV=1	3e-40
PYT18968	--	--	--	--	--	--	0.760844	5.6467	0.134742	PR40A_HUMAN Pre-mRNA-processing factor 40 homolog A OS=Homo sapiens GN=PRPF40A PE=1 SV=2	0
PYT24522	--	--	--	0.569051	5.51349	0.103211	0.740612	5.49643	0.134744	GORS2_RAT Golgi reassembly-stacking protein 2 OS=Rattus norvegicus GN=Gorasp2 PE=1 SV=3	1e-125
PYT24997	--	--	--	--	--	--	0.720412	5.34227	0.134851	RRP1B_MOUSE Ribosomal RNA processing protein 1 homolog B OS=Mus musculus GN=Rrp1b PE=2 SV=2	7e-63
PYT19264	0.482685	5.54777	0.0870051	0.941225	5.56626	0.169095	0.746276	5.52762	0.135009	OAF_DROVI Out at first protein OS=Drosophila virilis GN=oaf PE=3 SV=1	5e-80
PYT16278	--	--	--	--	--	--	0.705464	5.20454	0.135548	YDJC_HUMAN UPF0249 protein ydjC homolog OS=Homo sapiens GN=YDJC PE=1 SV=1	2e-78
PYT23886	--	--	--	--	--	--	0.883768	6.51765	0.135596	STT3A_BOVIN Dolichyl-diphosphooligosaccharide--protein glycosyltransferase subunit STT3A OS=Bos taurus GN=STT3A PE=2 SV=1	0
PYT00182	--	--	--	0.748909	5.80378	0.129038	0.883593	6.50703	0.135791	CHM2B_PONAB Charged multivesicular body protein 2b OS=Pongo abelii GN=CHMP2B PE=2 SV=1	4e-77
PYT09476	--	--	--	--	--	--	0.819237	6.03082	0.135842	PRP39_HUMAN Pre-mRNA-processing factor 39 OS=Homo sapiens GN=PRPF39 PE=1 SV=3	0
PYT19724	--	--	--	0.7007	5.41233	0.129464	0.751325	5.52126	0.136079	RBM45_MOUSE RNA-binding protein 45 OS=Mus musculus GN=Rbm45 PE=2 SV=1	8e-54
PYT19917	0.9254	5.36624	0.172449	--	--	--	0.805458	5.91674	0.136132	BBS5_MOUSE Bardet-Biedl syndrome 5 protein homolog OS=Mus musculus GN=Bbs5 PE=2 SV=1	0
PYT17627	0.667269	5.62432	0.11864	0.856085	6.17152	0.138716	0.697612	5.11516	0.136381	TM2D2_DROME TM2 domain-containing protein CG11103 OS=Drosophila melanogaster GN=CG11103 PE=2 SV=3	2e-69
PYT15393	--	--	--	--	--	--	0.767741	5.62409	0.136509	RPRD2_MOUSE Regulation of nuclear pre-mRNA domain-containing protein 2 OS=Mus musculus GN=Rprd2 PE=1 SV=1	3e-78
PYT07007	--	--	--	--	--	--	0.876897	6.40889	0.136825	CDN1A_MOUSE Cyclin-dependent kinase inhibitor 1 OS=Mus musculus GN=Cdkn1a PE=1 SV=4	1e-06
PYT19602	--	--	--	--	--	--	0.919717	6.71667	0.136931	TBA1A_RAT Tubulin alpha-1A chain OS=Rattus norvegicus GN=Tuba1a PE=1 SV=1	0
PYT17391	0.6517	6.57283	0.0991506	0.74325	6.42797	0.115627	0.789485	5.76383	0.136972	TM230_CHICK Transmembrane protein 230 OS=Gallus gallus GN=TMEM230 PE=2 SV=1	2e-44
PYT18019	--	--	--	--	--	--	0.711171	5.19011	0.137024	NSF1C_PONAB NSFL1 cofactor p47 OS=Pongo abelii GN=NSFL1C PE=2 SV=1	1e-115
PYT13102	--	--	--	0.604545	8.92218	0.0677576	0.940132	6.86101	0.137025	--	--
PYT17210	--	--	--	0.853138	5.85508	0.145709	0.728124	5.30395	0.137279	MARH5_MOUSE E3 ubiquitin-protein ligase MARCH5 OS=Mus musculus GN=March5 PE=2 SV=1	1e-150
PYT07769	0.998711	5.15207	0.193846	0.710329	7.85348	0.0904477	0.993182	7.23229	0.137326	RADI_MOUSE Radixin OS=Mus musculus GN=Rdx PE=1 SV=3	0
PYT16072	--	--	--	--	--	--	0.712345	5.18571	0.137367	--	--
PYT09828	0.58588	6.00263	0.0976038	--	--	--	0.710533	5.16234	0.137638	CPT1A_RAT Carnitine O-palmitoyltransferase 1, liver isoform OS=Rattus norvegicus GN=Cpt1a PE=1 SV=2	1e-126
PYT17892	--	--	--	--	--	--	0.819421	5.95337	0.13764	Y240_METJA Uncharacterized protein MJ0240 OS=Methanocaldococcus jannaschii (strain ATCC 43067 / DSM 2661 / JAL-1 / JCM 10045 / NBRC 100440) GN=MJ0240 PE=4 SV=1	2e-05
PYT20762	--	--	--	--	--	--	0.737393	5.34625	0.137927	TC1D2_HUMAN Tctex1 domain-containing protein 2 OS=Homo sapiens GN=TCTEX1D2 PE=1 SV=2	2e-46
PYT02283	--	--	--	--	--	--	0.937449	6.79357	0.137991	VATE_DROME V-type proton ATPase subunit E OS=Drosophila melanogaster GN=Vha26 PE=2 SV=1	1e-106
PYT20288	0.684403	6.63159	0.103204	0.890865	7.34021	0.121368	0.784603	5.68194	0.138087	YWBO_BACSU Uncharacterized protein YwbO OS=Bacillus subtilis (strain 168) GN=ywbO PE=4 SV=1	2e-05
PYT25757	--	--	--	--	--	--	0.740568	5.36227	0.138107	WIBG_XENLA Partner of Y14 and mago OS=Xenopus laevis GN=wibg PE=2 SV=1	7e-17
PYT08285	--	--	--	--	--	--	0.708187	5.12304	0.138236	CLPP_RICAH ATP-dependent Clp protease proteolytic subunit OS=Rickettsia akari (strain Hartford) GN=clpP PE=3 SV=1	2e-68
PYT00687	--	--	--	--	--	--	0.824001	5.95478	0.138376	TBG1_XENLA Tubulin gamma-1 chain OS=Xenopus laevis GN=tubg1 PE=2 SV=1	0
PYT05348	--	--	--	--	--	--	0.727325	5.24789	0.138594	ASPC1_MOUSE Tether containing UBX domain for GLUT4 OS=Mus musculus GN=Aspscr1 PE=1 SV=1	2e-34
PYT15114	--	--	--	--	--	--	0.988381	7.12454	0.138729	HEBP2_HUMAN Heme-binding protein 2 OS=Homo sapiens GN=HEBP2 PE=1 SV=1	2e-12
PYT21562	--	--	--	--	--	--	0.809648	5.83235	0.13882	PA2B_BITCA Basic phospholipase A2 caudoxin OS=Bitis caudalis PE=1 SV=1	3e-27
PYT17084	--	--	--	--	--	--	0.703695	5.05831	0.139117	--	--
PYT13688	--	--	--	--	--	--	0.699154	5.02218	0.139213	SAE2_XENTR SUMO-activating enzyme subunit 2 OS=Xenopus tropicalis GN=uba2 PE=2 SV=1	0
PYT13337	--	--	--	--	--	--	0.728333	5.2301	0.139258	G6PI_PIG Glucose-6-phosphate isomerase OS=Sus scrofa GN=GPI PE=1 SV=3	0
PYT13621	--	--	--	--	--	--	0.706591	5.06841	0.139411	BOP1_DANRE Ribosome biogenesis protein bop1 OS=Danio rerio GN=bop1 PE=2 SV=1	0
PYT18400	--	--	--	--	--	--	0.764268	5.48043	0.139454	TAD3B_XENLA Transcriptional adapter 3-B OS=Xenopus laevis GN=tada3-b PE=2 SV=1	1e-135
PYT21141	--	--	--	--	--	--	0.765649	5.48937	0.139479	CD11B_HUMAN Cyclin-dependent kinase 11B OS=Homo sapiens GN=CDK11B PE=1 SV=3	0
PYT10302	--	--	--	--	--	--	0.78268	5.61092	0.139492	--	--
PYT04069	--	--	--	--	--	--	0.814924	5.83875	0.139572	FABP_BLOTA Fatty acid-binding protein OS=Blomia tropicalis PE=1 SV=1	6e-08
PYT03557	--	--	--	--	--	--	0.746981	5.33831	0.139928	CA112_HUMAN Uncharacterized protein C1orf112 OS=Homo sapiens GN=C1orf112 PE=1 SV=1	1e-11
PYT08962	--	--	--	--	--	--	0.807802	5.77264	0.139936	AKA7G_HUMAN A-kinase anchor protein 7 isoform gamma OS=Homo sapiens GN=AKAP7 PE=1 SV=2	4e-16
PYT23836	--	--	--	0.861443	5.78267	0.14897	0.853289	6.09295	0.140045	SDF2_BOVIN Stromal cell-derived factor 2 OS=Bos taurus GN=SDF2 PE=2 SV=1	1e-82
PYT19263	--	--	--	--	--	--	0.753725	5.38141	0.140061	--	--
PYT05100	0.65471	5.8298	0.112304	--	--	--	0.762323	5.44098	0.140108	--	--
PYT08749	--	--	--	--	--	--	0.833612	5.94065	0.140323	GA45A_FELCA Growth arrest and DNA damage-inducible protein GADD45 alpha OS=Felis catus GN=GADD45A PE=2 SV=1	4e-21
PYT18070	--	--	--	--	--	--	0.804556	5.73134	0.140378	MLP3B_BOVIN Microtubule-associated proteins 1A/1B light chain 3B OS=Bos taurus GN=MAP1LC3B PE=1 SV=4	7e-57
PYT10872	--	--	--	--	--	--	0.801282	5.7038	0.140482	COL12_BOVIN Collectin-12 OS=Bos taurus GN=COLEC12 PE=2 SV=1	1e-13
PYT18679	--	--	--	--	--	--	0.844773	6.01294	0.140493	HPBP1_MOUSE Hsp70-binding protein 1 OS=Mus musculus GN=Hspbp1 PE=2 SV=1	7e-57
PYT03235	0.905671	5.44997	0.166179	0.847086	5.87624	0.144154	0.852473	6.06685	0.140513	EMAL1_HUMAN Echinoderm microtubule-associated protein-like 1 OS=Homo sapiens GN=EML1 PE=1 SV=3	0
PYT19461	--	--	--	--	--	--	0.783007	5.56891	0.140603	SARNP_MOUSE SAP domain-containing ribonucleoprotein OS=Mus musculus GN=Sarnp PE=1 SV=3	6e-29
PYT09511	--	--	--	--	--	--	0.721556	5.13055	0.140639	ARL2_HUMAN ADP-ribosylation factor-like protein 2 OS=Homo sapiens GN=ARL2 PE=1 SV=4	3e-36
PYT10641	--	--	--	--	--	--	0.845111	5.99877	0.140881	CO038_XENTR UPF0552 protein C15orf38 homolog OS=Xenopus tropicalis PE=2 SV=1	8e-64
PYT04232	0.774103	6.18841	0.125089	0.892003	6.70133	0.133108	0.800631	5.68015	0.140952	RSU1_BOVIN Ras suppressor protein 1 OS=Bos taurus GN=RSU1 PE=2 SV=1	1e-138
PYT13956	--	--	--	--	--	--	0.83695	5.93207	0.141089	SYK_MOUSE Lysine--tRNA ligase OS=Mus musculus GN=Kars PE=1 SV=1	0
PYT08492	--	--	--	0.871254	6.66216	0.130777	0.775046	5.49177	0.141129	YR617_MIMIV Uncharacterized protein R617 OS=Acanthamoeba polyphaga mimivirus GN=MIMI_R617 PE=4 SV=1	6e-33
PYT00482	--	--	--	--	--	--	0.78558	5.56104	0.141265	IFT57_XENLA Intraflagellar transport protein 57 homolog OS=Xenopus laevis GN=ift57 PE=2 SV=2	0
PYT11219	--	--	--	0.528378	7.91837	0.0667281	0.938566	6.64258	0.141295	UBE2H_MOUSE Ubiquitin-conjugating enzyme E2 H OS=Mus musculus GN=Ube2h PE=2 SV=1	1e-111
PYT14776	--	--	--	--	--	--	0.831286	5.87236	0.141559	MATN1_CHICK Cartilage matrix protein OS=Gallus gallus GN=MATN1 PE=1 SV=2	2e-25
PYT18827	0.642757	6.09164	0.105515	--	--	--	0.875505	6.18183	0.141626	GTL3B_HUMAN Protein GTLF3B OS=Homo sapiens GN=GTLF3B PE=2 SV=2	4e-20
PYT00313	--	--	--	--	--	--	0.772763	5.45592	0.141638	--	--
PYT05619	--	--	--	--	--	--	0.783311	5.5255	0.141763	MED9_XENLA Mediator of RNA polymerase II transcription subunit 9 OS=Xenopus laevis GN=med9 PE=3 SV=1	1e-16
PYT10561	0.499853	6.57146	0.0760641	--	--	--	0.892085	6.29236	0.141773	FOS_CYPCA Proto-oncogene c-Fos OS=Cyprinus carpio GN=fos PE=2 SV=1	1e-24
PYT07292	--	--	--	--	--	--	0.718018	5.06156	0.141857	NUP43_HUMAN Nucleoporin Nup43 OS=Homo sapiens GN=NUP43 PE=1 SV=1	1e-121
PYT08925	--	--	--	--	--	--	0.866503	6.10721	0.141882	SQH_DROME Myosin regulatory light chain sqh OS=Drosophila melanogaster GN=sqh PE=1 SV=1	1e-101
PYT10096	--	--	--	0.500982	5.07584	0.0986993	0.801043	5.6448	0.141908	MARK2_HUMAN Serine/threonine-protein kinase MARK2 OS=Homo sapiens GN=MARK2 PE=1 SV=2	0
PYT17254	--	--	--	--	--	--	0.871785	6.13792	0.142033	ERF1_DROME Eukaryotic peptide chain release factor subunit 1 OS=Drosophila melanogaster GN=eRF1 PE=1 SV=2	0
PYT01831	--	--	--	--	--	--	0.811002	5.69727	0.142349	VF71_ASFK5 Protein DP71L OS=African swine fever virus (isolate Pig/Kenya/KEN-50/1950) GN=Ken-167 PE=3 SV=1	9e-10
PYT01331	--	--	--	0.985808	5.39079	0.182869	0.851402	5.98011	0.142372	CDY2_HUMAN Testis-specific chromodomain protein Y 2 OS=Homo sapiens GN=CDY2A PE=1 SV=1	5e-12
PYT13669	--	--	--	0.780188	5.03211	0.155042	0.735184	5.1497	0.142763	--	--
PYT21580	--	--	--	0.794284	6.44415	0.123257	0.978684	6.85005	0.142873	VIGLN_MOUSE Vigilin OS=Mus musculus GN=Hdlbp PE=1 SV=1	0
PYT07888	--	--	--	--	--	--	0.814941	5.69718	0.143043	OSA_DROME Trithorax group protein osa OS=Drosophila melanogaster GN=osa PE=1 SV=1	1e-134
PYT07509	--	--	--	--	--	--	0.944932	6.60298	0.143107	--	--
PYT07383	0.707656	5.84852	0.120997	--	--	--	0.72891	5.0883	0.143252	CK065_MOUSE Uncharacterized protein C11orf65 homolog OS=Mus musculus PE=2 SV=1	5e-81
PYT03224	--	--	--	--	--	--	0.76308	5.32448	0.143315	VHL_RAT Von Hippel-Lindau disease tumor suppressor OS=Rattus norvegicus GN=Vhl PE=2 SV=1	2e-23
PYT17781	--	--	--	--	--	--	0.926139	6.45736	0.143424	SLBP1_XENLA Histone RNA hairpin-binding protein OS=Xenopus laevis GN=slbp1 PE=1 SV=1	4e-23
PYT18360	--	--	--	--	--	--	0.896576	6.24364	0.143598	--	--
PYT04183	0.684511	5.21478	0.131264	--	--	--	0.817128	5.68876	0.143639	BIN1_MOUSE Myc box-dependent-interacting protein 1 OS=Mus musculus GN=Bin1 PE=1 SV=1	3e-66
PYT08583	--	--	--	--	--	--	0.786885	5.47362	0.143759	TSN11_HUMAN Tetraspanin-11 OS=Homo sapiens GN=TSPAN11 PE=2 SV=2	6e-22
PYT12384	--	--	--	0.884847	5.98814	0.147766	0.752865	5.23469	0.143822	ILK_HUMAN Integrin-linked protein kinase OS=Homo sapiens GN=ILK PE=1 SV=2	0
PYT08884	0.773456	7.65293	0.101067	0.609505	6.68147	0.0912231	0.863997	6.00721	0.143827	CC14A_HUMAN Dual specificity protein phosphatase CDC14A OS=Homo sapiens GN=CDC14A PE=1 SV=1	0
PYT10448	--	--	--	--	--	--	0.762519	5.28472	0.144287	MTA1_HUMAN Metastasis-associated protein MTA1 OS=Homo sapiens GN=MTA1 PE=1 SV=2	0
PYT00946	--	--	--	0.716587	5.68417	0.126067	0.843737	5.8445	0.144364	CLH1_MOUSE Clathrin heavy chain 1 OS=Mus musculus GN=Cltc PE=1 SV=3	0
PYT14840	--	--	--	--	--	--	0.739891	5.12239	0.144443	SPN1_HUMAN Snurportin-1 OS=Homo sapiens GN=SNUPN PE=1 SV=1	1e-107
PYT16373	--	--	--	0.96596	5.21835	0.185108	0.800884	5.54404	0.144459	AP2B1_RAT AP-2 complex subunit beta OS=Rattus norvegicus GN=Ap2b1 PE=1 SV=1	0
PYT04687	--	--	--	--	--	--	0.727171	5.01774	0.14492	--	--
PYT18108	--	--	--	--	--	--	0.874917	6.03417	0.144994	TYSY_MOUSE Thymidylate synthase OS=Mus musculus GN=Tyms PE=1 SV=1	1e-156
PYT02969	--	--	--	--	--	--	0.794321	5.47111	0.145185	VTC1A_DANRE V-type proton ATPase subunit C 1-A OS=Danio rerio GN=atp6v1c1a PE=2 SV=1	1e-167
PYT15004	0.77119	6.67316	0.115566	0.592626	7.02988	0.084301	0.799105	5.50052	0.145278	--	--
PYT18792	--	--	--	--	--	--	0.898073	6.15628	0.145879	MFGM_MOUSE Lactadherin OS=Mus musculus GN=Mfge8 PE=1 SV=3	1e-43
PYT20165	0.692541	5.4179	0.127825	0.515786	6.58358	0.0783443	0.875729	5.99609	0.14605	FUND1_XENTR FUN14 domain-containing protein 1 OS=Xenopus tropicalis GN=fundc1 PE=2 SV=1	1e-27
PYT18157	--	--	--	--	--	--	0.790548	5.40723	0.146202	GID8_CHICK Glucose-induced degradation protein 8 homolog OS=Gallus gallus GN=GID8 PE=2 SV=1	1e-110
PYT05667	--	--	--	--	--	--	0.92917	6.35094	0.146304	TICN2_MOUSE Testican-2 OS=Mus musculus GN=Spock2 PE=2 SV=1	1e-22
PYT23145	--	--	--	--	--	--	0.752402	5.13786	0.146443	WDR61_DANRE WD repeat-containing protein 61 OS=Danio rerio GN=wdr61 PE=2 SV=1	1e-170
PYT12724	--	--	--	--	--	--	0.981952	6.70431	0.146466	CCNA_SPISO G2/mitotic-specific cyclin-A OS=Spisula solidissima PE=2 SV=1	1e-165
PYT13638	--	--	--	--	--	--	0.817533	5.58131	0.146477	CFDP1_CAMDR Craniofacial development protein 1 OS=Camelus dromedarius GN=CFDP1 PE=2 SV=1	4e-24
PYT05217	--	--	--	--	--	--	0.74003	5.04009	0.146829	UBE2S_BRAFL Ubiquitin-conjugating enzyme E2 S OS=Branchiostoma floridae GN=BRAFLDRAFT_259979 PE=3 SV=1	6e-97
PYT12634	--	--	--	--	--	--	0.83804	5.7075	0.146831	--	--
PYT11739	--	--	--	--	--	--	0.780533	5.31346	0.146897	RENT2_HUMAN Regulator of nonsense transcripts 2 OS=Homo sapiens GN=UPF2 PE=1 SV=1	0
PYT23806	0.83172	5.33824	0.155804	--	--	--	0.926416	6.28963	0.147293	GMPPA_XENTR Mannose-1-phosphate guanyltransferase alpha OS=Xenopus tropicalis GN=gmppa PE=2 SV=1	0
PYT23819	--	--	--	--	--	--	0.775754	5.26124	0.147447	OSR2B_XENLA Protein odd-skipped-related 2-B OS=Xenopus laevis GN=osr2-b PE=2 SV=1	1e-63
PYT25383	--	--	--	--	--	--	0.990506	6.71266	0.147558	DHB8_CANFA Estradiol 17-beta-dehydrogenase 8 OS=Canis familiaris GN=HSD17B8 PE=3 SV=1	3e-77
PYT22538	--	--	--	0.883036	5.28731	0.16701	0.879007	5.95685	0.147562	DNJB5_MOUSE DnaJ homolog subfamily B member 5 OS=Mus musculus GN=Dnajb5 PE=2 SV=1	7e-16
PYT03032	--	--	--	0.87028	6.05747	0.143671	0.838499	5.67529	0.147746	PPT1_BOVIN Palmitoyl-protein thioesterase 1 OS=Bos taurus GN=PPT1 PE=1 SV=1	1e-128
PYT11155	--	--	--	--	--	--	0.810543	5.48018	0.147905	--	--
PYT10548	--	--	--	--	--	--	0.948685	6.4118	0.147959	MCM5A_XENLA DNA replication licensing factor mcm5-A OS=Xenopus laevis GN=mcm5-a PE=1 SV=2	0
PYT05361	--	--	--	--	--	--	0.882219	5.95197	0.148223	ANXA7_MACFA Annexin A7 OS=Macaca fascicularis GN=ANXA7 PE=2 SV=1	2e-48
PYT20761	--	--	--	--	--	--	0.961571	6.48345	0.148312	MLE_MIZYE Myosin, essential light chain, adductor muscle OS=Mizuhopecten yessoensis PE=1 SV=1	3e-59
PYT05924	--	--	--	0.853383	6.45052	0.132297	0.96747	6.5172	0.148449	IRF1_BOVIN Interferon regulatory factor 1 OS=Bos taurus GN=IRF1 PE=2 SV=1	8e-37
PYT22103	0.840277	8.34635	0.100676	--	--	--	0.986455	6.62667	0.148861	CC153_RAT Coiled-coil domain-containing protein 153 OS=Rattus norvegicus GN=Ccdc153 PE=2 SV=1	2e-22
PYT05248	--	--	--	--	--	--	0.836499	5.61763	0.148906	ERF3A_MOUSE Eukaryotic peptide chain release factor GTP-binding subunit ERF3A OS=Mus musculus GN=Gspt1 PE=1 SV=2	0
PYT00169	--	--	--	0.823539	5.06922	0.162459	0.883305	5.92944	0.148969	ILF2_XENTR Interleukin enhancer-binding factor 2 homolog OS=Xenopus tropicalis GN=ilf2 PE=2 SV=1	0
PYT05607	--	--	--	--	--	--	0.787472	5.28144	0.149102	LST8_DANRE Target of rapamycin complex subunit lst8 OS=Danio rerio GN=mlst8 PE=2 SV=1	1e-123
PYT12631	0.864621	6.09882	0.141768	0.707008	5.04432	0.140159	0.759466	5.09151	0.149163	IF2P_HUMAN Eukaryotic translation initiation factor 5B OS=Homo sapiens GN=EIF5B PE=1 SV=4	0
PYT07073	--	--	--	--	--	--	0.752647	5.04383	0.149221	--	--
PYT03706	--	--	--	--	--	--	0.790024	5.27883	0.149659	NPDC1_HUMAN Neural proliferation differentiation and control protein 1 OS=Homo sapiens GN=NPDC1 PE=1 SV=2	1e-33
PYT11201	--	--	--	--	--	--	0.836947	5.57575	0.150105	KMT2E_MOUSE Histone-lysine N-methyltransferase 2E OS=Mus musculus GN=Kmt2e PE=1 SV=2	3e-78
PYT04834	--	--	--	--	--	--	0.773439	5.14849	0.150226	PPIL3_MOUSE Peptidyl-prolyl cis-trans isomerase-like 3 OS=Mus musculus GN=Ppil3 PE=2 SV=1	2e-98
PYT12955	--	--	--	0.577604	5.10171	0.113218	0.79255	5.26963	0.150399	ATGA1_XENTR Autophagy-related protein 101 OS=Xenopus tropicalis GN=atg101 PE=2 SV=1	1e-103
PYT22898	--	--	--	--	--	--	0.85131	5.65991	0.150411	CALL4_MOUSE Calmodulin-like protein 4 OS=Mus musculus GN=Calml4 PE=2 SV=2	8e-37
PYT10883	--	--	--	0.859318	5.4453	0.157809	0.768769	5.10926	0.150466	SET_HUMAN Protein SET OS=Homo sapiens GN=SET PE=1 SV=3	3e-87
PYT03343	0.687828	6.21061	0.11075	--	--	--	0.811241	5.38057	0.150772	RBP2A_PLAF7 Reticulocyte-binding protein 2 homolog a OS=Plasmodium falciparum (isolate 3D7) GN=PF13_0198 PE=3 SV=1	3e-09
PYT15131	--	--	--	--	--	--	0.869394	5.76078	0.150916	RENT1_MOUSE Regulator of nonsense transcripts 1 OS=Mus musculus GN=Upf1 PE=1 SV=2	0
PYT18220	--	--	--	0.707203	5.12349	0.138032	0.820081	5.43237	0.150962	NUP50_RAT Nuclear pore complex protein Nup50 OS=Rattus norvegicus GN=Nup50 PE=2 SV=2	1e-74
PYT23094	--	--	--	--	--	--	0.824039	5.45349	0.151103	HEMH_XENLA Ferrochelatase, mitochondrial OS=Xenopus laevis GN=fech PE=1 SV=1	0
PYT22345	--	--	--	--	--	--	0.880359	5.82192	0.151215	PHS_DROVI Pterin-4-alpha-carbinolamine dehydratase OS=Drosophila virilis GN=Pcd PE=3 SV=1	2e-48
PYT16488	0.247244	6.97481	0.0354481	0.642919	7.31348	0.0879088	0.939703	6.21179	0.151277	TXD17_MOUSE Thioredoxin domain-containing protein 17 OS=Mus musculus GN=Txndc17 PE=1 SV=1	1e-39
PYT00282	--	--	--	0.929937	6.34706	0.146515	0.85838	5.67206	0.151335	SEPT7_PONAB Septin-7 OS=Pongo abelii GN=SEPT7 PE=2 SV=2	0
PYT23967	--	--	--	--	--	--	0.818678	5.40162	0.151562	PPCE_PIG Prolyl endopeptidase OS=Sus scrofa GN=PREP PE=1 SV=1	0
PYT23207	--	--	--	--	--	--	0.901078	5.94078	0.151677	CCNH_RAT Cyclin-H OS=Rattus norvegicus GN=Ccnh PE=2 SV=2	8e-85
PYT05270	--	--	--	--	--	--	0.823138	5.42549	0.151717	RMI1_CHICK RecQ-mediated genome instability protein 1 OS=Gallus gallus GN=RMI1 PE=2 SV=1	3e-59
PYT18005	--	--	--	--	--	--	0.924086	6.08369	0.151896	FABP_SCHJA Fatty acid-binding protein OS=Schistosoma japonicum PE=1 SV=1	4e-08
PYT07857	--	--	--	--	--	--	0.874523	5.75662	0.151916	NOLC1_HUMAN Nucleolar and coiled-body phosphoprotein 1 OS=Homo sapiens GN=NOLC1 PE=1 SV=2	2e-30
PYT21962	--	--	--	0.710934	5.10902	0.139153	0.85568	5.63183	0.151936	NAA50_DANRE N-alpha-acetyltransferase 50 OS=Danio rerio GN=naa50 PE=1 SV=1	1e-90
PYT06052	--	--	--	--	--	--	0.925214	6.08024	0.152167	MD2L1_HUMAN Mitotic spindle assembly checkpoint protein MAD2A OS=Homo sapiens GN=MAD2L1 PE=1 SV=1	8e-95
PYT06709	--	--	--	--	--	--	0.890115	5.84569	0.152268	MYPH_ECHGR Myophilin OS=Echinococcus granulosus PE=2 SV=1	5e-63
PYT13977	0.380485	5.98403	0.0635833	--	--	--	0.838694	5.49318	0.152679	CT096_HUMAN Uncharacterized protein C20orf96 OS=Homo sapiens GN=C20orf96 PE=2 SV=2	4e-17
PYT05957	--	--	--	--	--	--	0.997929	6.52793	0.152871	MA2B1_HUMAN Lysosomal alpha-mannosidase OS=Homo sapiens GN=MAN2B1 PE=1 SV=3	0
PYT18110	0.832066	5.80298	0.143386	--	--	--	0.941229	6.15352	0.152958	MTPN_DANRE Myotrophin OS=Danio rerio GN=mtpn PE=3 SV=1	6e-33
PYT11220	--	--	--	--	--	--	0.839569	5.48571	0.153047	TATD2_HUMAN Putative deoxyribonuclease TATDN2 OS=Homo sapiens GN=TATDN2 PE=1 SV=2	2e-75
PYT05838	--	--	--	--	--	--	0.774177	5.05735	0.153079	SPRC_CAEEL SPARC OS=Caenorhabditis elegans GN=ost-1 PE=1 SV=1	1e-58
PYT18522	--	--	--	0.833111	6.18548	0.134688	0.823468	5.37857	0.153102	MOB2_DROPS MOB kinase activator-like 2 OS=Drosophila pseudoobscura pseudoobscura GN=Mob1 PE=3 SV=2	5e-74
PYT07141	0.542116	7.95608	0.0681386	--	--	--	0.861118	5.62298	0.153143	CCND2_PIG G1/S-specific cyclin-D2 OS=Sus scrofa GN=CCND2 PE=2 SV=1	1e-121
PYT23158	--	--	--	--	--	--	0.766258	5.00301	0.15316	LRC71_HUMAN Leucine-rich repeat-containing protein 71 OS=Homo sapiens GN=LRRC71 PE=2 SV=1	5e-91
PYT12874	--	--	--	--	--	--	0.811396	5.29206	0.153323	UBE3A_HUMAN Ubiquitin-protein ligase E3A OS=Homo sapiens GN=UBE3A PE=1 SV=4	0
PYT09061	--	--	--	0.474446	5.7946	0.0818772	0.770071	5.01977	0.153408	PHAR1_CHICK Phosphatase and actin regulator 1 OS=Gallus gallus GN=PHACTR1 PE=2 SV=1	3e-60
PYT05645	--	--	--	--	--	--	0.924699	6.02739	0.153416	MYSN_DROME Myosin heavy chain, non-muscle OS=Drosophila melanogaster GN=zip PE=1 SV=2	0
PYT17302	--	--	--	--	--	--	0.791569	5.15287	0.153617	U520_MOUSE U5 small nuclear ribonucleoprotein 200 kDa helicase OS=Mus musculus GN=Snrnp200 PE=2 SV=1	0
PYT03321	--	--	--	--	--	--	0.807867	5.2581	0.153642	AAMP_CANFA Angio-associated migratory cell protein OS=Canis familiaris GN=AAMP PE=3 SV=1	1e-128
PYT13608	--	--	--	--	--	--	0.967624	6.29744	0.153654	GMDS_DROME GDP-mannose 4,6 dehydratase OS=Drosophila melanogaster GN=Gmd PE=1 SV=2	0
PYT18364	--	--	--	0.613394	6.1907	0.0990832	0.787628	5.12463	0.153695	LYRM5_TAEGU LYR motif-containing protein 5 OS=Taeniopygia guttata GN=LYRM5 PE=3 SV=1	3e-31
PYT06309	--	--	--	--	--	--	0.822304	5.34905	0.153729	TMM11_DANRE Transmembrane protein 11, mitochondrial OS=Danio rerio GN=tmem11 PE=2 SV=1	5e-49
PYT17971	--	--	--	--	--	--	0.995301	6.47262	0.153771	BDEF_ARGIR Big defensin OS=Argopecten irradians PE=2 SV=1	3e-41
PYT00255	--	--	--	--	--	--	0.845519	5.49398	0.153899	ATC1_DROPS Calcium-transporting ATPase sarcoplasmic/endoplasmic reticulum type OS=Drosophila pseudoobscura pseudoobscura GN=Ca-P60A PE=3 SV=2	0
PYT10086	--	--	--	--	--	--	0.916197	5.94945	0.153997	NAA40_XENLA N-alpha-acetyltransferase 40 OS=Xenopus laevis GN=naa40 PE=2 SV=1	1e-75
PYT15276	--	--	--	--	--	--	0.95671	6.20971	0.154067	CENPH_BOVIN Centromere protein H OS=Bos taurus GN=CENPH PE=2 SV=1	5e-09
PYT08756	--	--	--	--	--	--	0.852553	5.53002	0.154168	KLF1_HUMAN Krueppel-like factor 1 OS=Homo sapiens GN=KLF1 PE=1 SV=1	1e-60
PYT11976	0.793222	5.41734	0.146423	--	--	--	0.796532	5.16649	0.154173	LAMB2_RAT Laminin subunit beta-2 OS=Rattus norvegicus GN=Lamb2 PE=2 SV=1	0
PYT18165	--	--	--	--	--	--	0.819115	5.31092	0.154232	SAAL1_DANRE Protein saal1 OS=Danio rerio GN=saal1 PE=2 SV=2	1e-69
PYT08261	--	--	--	--	--	--	0.961976	6.23454	0.154298	XYLA_HORVU Xylose isomerase OS=Hordeum vulgare GN=XYLA PE=1 SV=1	1e-173
PYT11312	--	--	--	--	--	--	0.796774	5.15721	0.154497	FXL13_MOUSE F-box/LRR-repeat protein 13 OS=Mus musculus GN=Fbxl13 PE=2 SV=2	1e-153
PYT08549	--	--	--	--	--	--	0.790885	5.114	0.154651	NU155_HUMAN Nuclear pore complex protein Nup155 OS=Homo sapiens GN=NUP155 PE=1 SV=1	0
PYT23063	--	--	--	--	--	--	0.989899	6.39255	0.154852	KPYK_DROME Pyruvate kinase OS=Drosophila melanogaster GN=PyK PE=2 SV=2	4e-13
PYT18498	--	--	--	--	--	--	0.963888	6.22037	0.154957	F19XB_XENLA Protein FAM199X-B OS=Xenopus laevis GN=fam199x-b PE=2 SV=1	4e-28
PYT20556	--	--	--	--	--	--	0.939752	6.05776	0.155132	MLE_MIZYE Myosin, essential light chain, adductor muscle OS=Mizuhopecten yessoensis PE=1 SV=1	1e-105
PYT19631	--	--	--	--	--	--	0.834261	5.37363	0.155251	ARPC2_BOVIN Actin-related protein 2/3 complex subunit 2 OS=Bos taurus GN=ARPC2 PE=1 SV=1	1e-165
PYT10405	--	--	--	--	--	--	0.859123	5.52658	0.155453	ACBP4_ARATH Acyl-CoA-binding domain-containing protein 4 OS=Arabidopsis thaliana GN=ACBP4 PE=1 SV=1	1e-31
PYT01056	--	--	--	0.760505	6.88984	0.110381	0.966676	6.21748	0.155477	MAFK_CHICK Transcription factor MafK OS=Gallus gallus GN=MAFK PE=2 SV=1	3e-36
PYT07832	--	--	--	--	--	--	0.950759	6.11435	0.155496	SKA3_XENLA Spindle and kinetochore-associated protein 3 OS=Xenopus laevis GN=ska3 PE=2 SV=1	7e-06
PYT05520	0.674434	6.10821	0.110414	--	--	--	0.874474	5.62186	0.155549	TTC26_HUMAN Tetratricopeptide repeat protein 26 OS=Homo sapiens GN=TTC26 PE=2 SV=1	0
PYT17561	--	--	--	0.851694	5.91401	0.144013	0.810257	5.20861	0.155561	GDIA_BOVIN Rab GDP dissociation inhibitor alpha OS=Bos taurus GN=GDI1 PE=1 SV=1	1e-170
PYT22179	--	--	--	--	--	--	0.929572	5.97294	0.155631	--	--
PYT05550	--	--	--	0.671692	5.59817	0.119984	0.890292	5.71789	0.155703	--	--
PYT17537	--	--	--	--	--	--	0.906936	5.8156	0.155949	PUF60_RAT Poly(U)-binding-splicing factor PUF60 OS=Rattus norvegicus GN=Puf60 PE=2 SV=2	0
PYT21463	--	--	--	--	--	--	0.792876	5.07729	0.156161	SPEE_HUMAN Spermidine synthase OS=Homo sapiens GN=SRM PE=1 SV=1	1e-158
PYT10739	--	--	--	0.854988	5.46883	0.156339	0.853764	5.44718	0.156735	RRBP1_HUMAN Ribosome-binding protein 1 OS=Homo sapiens GN=RRBP1 PE=1 SV=4	2e-19
PYT13765	--	--	--	--	--	--	0.957402	6.10226	0.156893	--	--
PYT12391	--	--	--	--	--	--	0.840295	5.34302	0.15727	T23O_DROME Tryptophan 2,3-dioxygenase OS=Drosophila melanogaster GN=v PE=1 SV=1	1e-151
PYT04661	--	--	--	--	--	--	0.920631	5.84949	0.157387	GATD1_DANRE GATA zinc finger domain-containing protein 1 OS=Danio rerio GN=gatad1 PE=2 SV=1	6e-85
PYT01747	--	--	--	--	--	--	0.86274	5.47937	0.157452	ITF2_RAT Transcription factor 4 OS=Rattus norvegicus GN=Tcf4 PE=2 SV=2	4e-75
PYT07567	--	--	--	--	--	--	0.901808	5.72446	0.157536	NDC80_XENLA Kinetochore protein NDC80 homolog OS=Xenopus laevis GN=ndc80 PE=1 SV=2	3e-83
PYT17135	0.399899	6.93475	0.0576659	0.61744	6.05629	0.10195	0.915059	5.80381	0.157665	PBDC1_MOUSE Protein PBDC1 OS=Mus musculus GN=Pbdc1 PE=2 SV=1	4e-52
PYT08528	--	--	--	--	--	--	0.813976	5.16227	0.157678	SMCA2_MOUSE Probable global transcription activator SNF2L2 OS=Mus musculus GN=Smarca2 PE=1 SV=1	0
PYT03818	--	--	--	--	--	--	0.822821	5.21827	0.157681	GPI8_HUMAN GPI-anchor transamidase OS=Homo sapiens GN=PIGK PE=1 SV=2	1e-169
PYT08444	--	--	--	0.783724	6.76261	0.115891	0.950159	6.02203	0.157781	CFAD_DICDI Counting factor associated protein D OS=Dictyostelium discoideum GN=cfaD PE=1 SV=1	1e-93
PYT00116	--	--	--	--	--	--	0.7996	5.06478	0.157875	CA112_RAT Uncharacterized protein C1orf112 homolog OS=Rattus norvegicus PE=2 SV=1	6e-80
[truncated: 432 more rows]
